# Supplementary material for: Heavy metals in the Arctic: Distribution and enrichment of five metals in Alaskan soils
Source: PLoS One. 2020 Jun 3;15(6):e0233297. doi: 10.1371/journal.pone.0233297 (PMC7269202; doi:10.1371/journal.pone.0233297)
Supplement: S1 File — (CSV) [file pone.0233297.s003.csv]

FIELD_ID	DATE_COLLECT	UPPPER	LOWER	TOP_CM	Depth	UNIT	LOCATE_DESC	HORIZON	DATUM	LATITUDE	LONGITUDE	SAMPLE_SOURCE	As_ppm	As_ppm_AM	Cr_ppm	Cr_ppm_AM	Hg_ppm	Hg_ppm_AM	Ni_ppm	Ni_ppm_AM	Pb_ppm	Pb_ppm_AM
99EB701SO	7/8/99	0	25	0	surface	cm	upstream on Red Devil Ck, abv water pump shack, out of flood plain	NA	WGS84	61.75541	-157.3095	shrub covered	24.9	AA_HG_ST	74	AES_HF	3.19	AA_CV	31	AES_HF	13	AES_HF
01AK01SA	7/1/01	0	10	0	surface	cm	NA	poorly defined	NAD27	64.3568	-144.6101	forest/scattered timberland	4.5	AA_HG_ST	73	MS_HF	0.06	AA_CV	19	MS_HF	20	MS_HF
01AK02SA	7/1/01	0	10	0	surface	cm	NA	poorly defined	NAD27	64.3573	-144.6066	forest/scattered timberland	15	AA_HG_ST	110	MS_HF	0.06	AA_CV	42	MS_HF	24	MS_HF
01AK03SA	7/1/01	0	10	0	surface	cm	NA	poorly defined	NAD27	64.3557	-144.6089	forest/scattered timberland	19	AA_HG_ST	72	MS_HF	0.02	AA_CV	19	MS_HF	24	MS_HF
01AK04SA	7/1/01	0	10	0	surface	cm	NA	poorly defined	NAD27	64.4344	-144.679	forest/scattered timberland	7	AA_HG_ST	87	MS_HF	0.1	AA_CV	36	MS_HF	22	MS_HF
01AK05SA	7/1/01	0	10	0	surface	cm	NA	poorly defined	NAD27	64.4331	-144.6801	forest/scattered timberland	21	AA_HG_ST	100	MS_HF	0.04	AA_CV	40	MS_HF	19	MS_HF
01AK06SA	7/1/01	0	10	0	surface	cm	NA	poorly defined	NAD27	64.4478	-144.698	forest/scattered timberland	12	AA_HG_ST	74	MS_HF	0.17	AA_CV	50	MS_HF	28	MS_HF
01AK06SB	7/1/01	0	10	0	surface	cm	NA	poorly defined	NAD27	64.4478	-144.698	forest/scattered timberland	14	AA_HG_ST	49	MS_HF	0.04	AA_CV	15	MS_HF	14	MS_HF
01AK07SB	7/1/01	0	10	0	surface	cm	NA	poorly defined	NAD27	64.4828	-144.7464	forest/scattered timberland	35	AA_HG_ST	72	MS_HF	0.02	AA_CV	22	MS_HF	21	MS_HF
01AK08SA2	7/1/01	0	10	0	surface	cm	NA	poorly defined	NAD27	64.423	-144.5669	forest/scattered timberland	140	AA_HG_ST	120	MS_HF	0.09	AA_CV	52	MS_HF	21	MS_HF
01AK08SB2	7/1/01	0	10	0	surface	cm	NA	poorly defined	NAD27	64.423	-144.5669	forest/scattered timberland	180	AA_HG_ST	120	MS_HF	0.04	AA_CV	50	MS_HF	20	MS_HF
01AK10SB	7/1/01	0	10	0	surface	cm	NA	poorly defined	NAD27	64.436	-144.5379	forest/scattered timberland	160	AA_HG_ST	100	MS_HF	0.04	AA_CV	54	MS_HF	16	MS_HF
01AK11SB	7/1/01	0	10	0	surface	cm	NA	poorly defined	NAD27	64.4383	-144.5361	forest/scattered timberland	19	AA_HG_ST	140	MS_HF	0.06	AA_CV	44	MS_HF	25	MS_HF
01AK12SA	7/1/01	0	10	0	surface	cm	NA	poorly defined	NAD27	64.3437	-144.6919	forest/scattered timberland	6.5	AA_HG_ST	100	MS_HF	0.04	AA_CV	32	MS_HF	21	MS_HF
01AK13SA	7/1/01	0	10	0	surface	cm	NA	poorly defined	NAD27	64.3424	-144.5252	forest/scattered timberland	3.5	AA_HG_ST	83	MS_HF	0.06	AA_CV	22	MS_HF	22	MS_HF
01AK14SA	7/1/01	0	10	0	surface	cm	NA	poorly defined	NAD27	64.3304	-144.938	forest/scattered timberland	3.7	AA_HG_ST	110	MS_HF	0.04	AA_CV	36	MS_HF	15	MS_HF
01AK15SA	7/1/01	0	10	0	surface	cm	NA	poorly defined	NAD27	64.3314	-144.943	forest/scattered timberland	2.9	AA_HG_ST	350	MS_HF	0.06	AA_CV	130	MS_HF	16	MS_HF
01AK16SA	7/1/01	0	10	0	surface	cm	NA	poorly defined	NAD27	64.4172	-144.5299	forest/scattered timberland	320	AA_HG_ST	110	MS_HF	0.06	AA_CV	51	MS_HF	35	MS_HF
01AK17SA2	7/1/01	0	10	0	surface	cm	NA	poorly defined	NAD27	64.4176	-144.5309	forest/scattered timberland	340	AA_HG_ST	110	MS_HF	0.06	AA_CV	47	MS_HF	64	MS_HF
01AK17SB2	7/1/01	0	10	0	surface	cm	NA	poorly defined	NAD27	64.4176	-144.5309	forest/scattered timberland	330	AA_HG_ST	120	MS_HF	0.04	AA_CV	45	MS_HF	64	MS_HF
01AK18SB	7/1/01	0	10	0	surface	cm	NA	poorly defined	NAD27	64.4686	-144.563	forest/scattered timberland	6.6	AA_HG_ST	33	MS_HF	0.02	AA_CV	10	MS_HF	21	MS_HF
01AK19SB	7/1/01	0	10	0	surface	cm	NA	poorly defined	NAD27	64.5101	-144.6847	forest/scattered timberland	8.7	AA_HG_ST	89	MS_HF	0.02	AA_CV	27	MS_HF	20	MS_HF
01AK21SA	7/1/01	0	10	0	surface	cm	NA	poorly defined	NAD27	64.3684	-144.9281	forest/scattered timberland	4.3	AA_HG_ST	100	MS_HF	0.09	AA_CV	31	MS_HF	18	MS_HF
01AK22SA	7/1/01	0	10	0	surface	cm	NA	poorly defined	NAD27	64.3652	-144.7983	forest/scattered timberland	8.6	AA_HG_ST	130	MS_HF	0.05	AA_CV	49	MS_HF	20	MS_HF
01AK23SA	7/1/01	0	10	0	surface	cm	NA	poorly defined	NAD27	64.3045	-141.9793	forest/scattered timberland	3.2	AA_HG_ST	84	MS_HF	0.04	AA_CV	22	MS_HF	18	MS_HF
01AK23SB	7/1/01	0	10	0	surface	cm	NA	poorly defined	NAD27	64.3045	-141.9793	forest/scattered timberland	5.8	AA_HG_ST	87	MS_HF	-0.02	AA_CV	25	MS_HF	18	MS_HF
01AK24SB	7/1/01	0	10	0	surface	cm	NA	poorly defined	NAD27	64.2713	-141.9049	forest/scattered timberland	7.3	AA_HG_ST	60	MS_HF	0.02	AA_CV	20	MS_HF	15	MS_HF
01AK25/0-3	7/1/01	0	10	0	surface	cm	NA	poorly defined	NAD27	64.2414	-141.7593	forest/scattered timberland	3.2	AA_HG_ST	140	MS_HF	0.04	AA_CV	51	MS_HF	10	MS_HF
DFCB12.01	4/15/02	0	25	0	surface	cm	NA	NA	NAD27	63.84889	-145.71306	permafrost	-10	AES_HF	20	AES_HF	NA	NA	180	AES_HF	7	AES_HF
DFTC6.02	4/15/02	0	25	0	surface	cm	NA	NA	NAD27	63.89056	-145.74056	permafrost	-10	AES_HF	8	AES_HF	NA	NA	110	AES_HF	-5	AES_HF
DFTC6.05	4/15/02	0	25	0	surface	cm	NA	NA	NAD27	63.89056	-145.74056	permafrost	-10	AES_HF	7	AES_HF	NA	NA	120	AES_HF	-4	AES_HF
DFTC6.11	4/15/02	0	25	0	surface	cm	NA	NA	NAD27	63.89056	-145.74056	permafrost	17	AES_HF	65	AES_HF	NA	NA	310	AES_HF	13	AES_HF
DFTC6.66	4/15/02	0	25	0	surface	cm	NA	NA	NAD27	63.89056	-145.74056	permafrost	21	AES_HF	78	AES_HF	NA	NA	38	AES_HF	15	AES_HF
DFTC11.5	4/15/02	0	25	0	surface	cm	NA	NA	NAD27	63.89056	-145.74056	permafrost	15	AES_HF	62	AES_HF	NA	NA	220	AES_HF	12	AES_HF
DFTC16.6	4/15/02	0	25	0	surface	cm	NA	NA	NAD27	63.89056	-145.74056	permafrost	-10	AES_HF	16	AES_HF	NA	NA	130	AES_HF	5	AES_HF
DFTC23.2	4/15/02	0	25	0	surface	cm	NA	NA	NAD27	63.89056	-145.74056	permafrost	-10	AES_HF	10	AES_HF	NA	NA	340	AES_HF	4	AES_HF
DFTC20.4	4/15/02	0	25	0	surface	cm	NA	NA	NAD27	63.89056	-145.74056	permafrost	-10	AES_HF	20	AES_HF	NA	NA	190	AES_HF	6	AES_HF
DFTC23.4	4/15/02	0	25	0	surface	cm	NA	NA	NAD27	63.89056	-145.74056	permafrost	10	AES_HF	46	AES_HF	NA	NA	670	AES_HF	9	AES_HF
DFTC20.17	4/15/02	0	25	0	surface	cm	NA	NA	NAD27	63.89056	-145.74056	permafrost	30	AES_HF	110	AES_HF	NA	NA	40	AES_HF	21	AES_HF
DFTC22.19	4/15/02	0	25	0	surface	cm	NA	NA	NAD27	63.89056	-145.74056	permafrost	16	AES_HF	93	AES_HF	NA	NA	18	AES_HF	15	AES_HF
DFCC15.1	4/15/02	0	25	0	surface	cm	NA	NA	NAD27	63.84861	-145.71917	permafrost	-10	AES_HF	5	AES_HF	NA	NA	22	AES_HF	-4	AES_HF
DFCC15.3	4/15/02	0	25	0	surface	cm	NA	NA	NAD27	63.84861	-145.71917	permafrost	-10	AES_HF	11	AES_HF	NA	NA	47	AES_HF	-4	AES_HF
DFCC15.15	4/15/02	0	25	0	surface	cm	NA	NA	NAD27	63.84861	-145.71917	permafrost	-10	AES_HF	18	AES_HF	NA	NA	36	AES_HF	4	AES_HF
DFCC15.19	4/15/02	0	25	0	surface	cm	NA	NA	NAD27	63.84861	-145.71917	permafrost	18	AES_HF	55	AES_HF	NA	NA	84	AES_HF	12	AES_HF
DFCC15.23	4/15/02	0	25	0	surface	cm	NA	NA	NAD27	63.84861	-145.71917	permafrost	31	AES_HF	110	AES_HF	NA	NA	36	AES_HF	18	AES_HF
DFCC15.44	4/15/02	0	25	0	surface	cm	NA	NA	NAD27	63.84861	-145.71917	permafrost	37	AES_HF	120	AES_HF	NA	NA	43	AES_HF	21	AES_HF
DFCC12.14	4/15/02	0	25	0	surface	cm	NA	NA	NAD27	63.83361	-145.72	permafrost	10	AES_HF	20	AES_HF	NA	NA	44	AES_HF	5	AES_HF
DFCC16.18	4/15/02	0	25	0	surface	cm	NA	NA	NAD27	63.84861	-145.71917	permafrost	-10	AES_HF	14	AES_HF	NA	NA	45	AES_HF	5	AES_HF
DFCC12.18	4/15/02	0	25	0	surface	cm	NA	NA	NAD27	63.83361	-145.72	permafrost	27	AES_HF	74	AES_HF	NA	NA	85	AES_HF	16	AES_HF
DFCC13.24	4/15/02	0	25	0	surface	cm	NA	NA	NAD27	63.84861	-145.71917	permafrost	12	AES_HF	73	AES_HF	NA	NA	74	AES_HF	14	AES_HF
DFCC14.16	4/15/02	0	25	0	surface	cm	NA	NA	NAD27	63.84861	-145.71917	permafrost	14	AES_HF	48	AES_HF	NA	NA	71	AES_HF	10	AES_HF
DFCC12.26	4/15/02	0	25	0	surface	cm	NA	NA	NAD27	63.83361	-145.72	permafrost	38	AES_HF	120	AES_HF	NA	NA	40	AES_HF	19	AES_HF
DFCC13.28	4/15/02	0	25	0	surface	cm	NA	NA	NAD27	63.84861	-145.71917	permafrost	32	AES_HF	120	AES_HF	NA	NA	38	AES_HF	35	AES_HF
DFCC14.20	4/15/02	0	25	0	surface	cm	NA	NA	NAD27	63.84861	-145.71917	permafrost	31	AES_HF	110	AES_HF	NA	NA	34	AES_HF	18	AES_HF
DFCC16.20	4/15/02	0	25	0	surface	cm	NA	NA	NAD27	63.84861	-145.71917	permafrost	28	AES_HF	98	AES_HF	NA	NA	31	AES_HF	13	AES_HF
D1/9 CORE 1.3	4/15/02	0	25	0	surface	cm	NA	NA	NAD27	63.81222	-144.95111	permafrost	10	AES_HF	22	AES_HF	NA	NA	200	AES_HF	7	AES_HF
D1/9 CORE 1.7	4/15/02	0	25	0	surface	cm	NA	NA	NAD27	63.81222	-144.95111	permafrost	14	AES_HF	12	AES_HF	NA	NA	390	AES_HF	6	AES_HF
D1/9 CORE1.17	4/15/02	0	25	0	surface	cm	NA	NA	NAD27	63.81222	-144.95111	permafrost	-10	AES_HF	28	AES_HF	NA	NA	250	AES_HF	12	AES_HF
D1/9 CORE1.36	4/15/02	0	25	0	surface	cm	NA	NA	NAD27	63.81222	-144.95111	permafrost	14	AES_HF	36	AES_HF	NA	NA	170	AES_HF	9	AES_HF
D1/9 CORE1.44	4/15/02	0	25	0	surface	cm	NA	NA	NAD27	63.81222	-144.95111	permafrost	12	AES_HF	44	AES_HF	NA	NA	170	AES_HF	11	AES_HF
D1/9 CORE1.51	4/15/02	0	25	0	surface	cm	NA	NA	NAD27	63.81222	-144.95111	permafrost	18	AES_HF	67	AES_HF	NA	NA	26	AES_HF	18	AES_HF
D1/9 CORE1.55	4/15/02	0	25	0	surface	cm	NA	NA	NAD27	63.81222	-144.95111	permafrost	11	AES_HF	76	AES_HF	NA	NA	26	AES_HF	22	AES_HF
D1/9 CORE1.58	4/15/02	0	25	0	surface	cm	NA	NA	NAD27	63.81222	-144.95111	permafrost	18	AES_HF	250	AES_HF	NA	NA	87	AES_HF	25	AES_HF
D1/9 CORE1.60	4/15/02	0	25	0	surface	cm	NA	NA	NAD27	63.81222	-144.95111	permafrost	11	AES_HF	150	AES_HF	NA	NA	54	AES_HF	24	AES_HF
DFTC1.8	4/15/02	0	25	0	surface	cm	NA	NA	NAD27	63.89056	-145.74056	permafrost	-10	AES_HF	13	AES_HF	NA	NA	250	AES_HF	5	AES_HF
DFTC16.3	4/15/02	0	25	0	surface	cm	NA	NA	NAD27	63.89056	-145.74056	permafrost	-10	AES_HF	9	AES_HF	NA	NA	150	AES_HF	-4	AES_HF
DFTC21.8	4/15/02	0	25	0	surface	cm	NA	NA	NAD27	63.89056	-145.74056	permafrost	-10	AES_HF	6	AES_HF	NA	NA	53	AES_HF	-4	AES_HF
DFTC1.44	4/15/02	0	25	0	surface	cm	NA	NA	NAD27	63.89056	-145.74056	permafrost	16	AES_HF	66	AES_HF	NA	NA	30	AES_HF	14	AES_HF
02AK02SA	6/3/02	0	5	0	surface	cm	NA	well defined	NAD27	64.39444	-144.70833	forest/scattered timberland	2.8	AA_HG_ST	64	MS_HF	0.11	AA_CV	20	MS_HF	8.5	MS_HF
02AK03SA	6/4/02	0	5	0	surface	cm	NA	well defined	NAD27	64.35028	-144.93528	forest/scattered timberland	5.3	AA_HG_ST	67	MS_HF	0.1	AA_CV	14	MS_HF	13	MS_HF
02AK04SA	6/4/02	0	5	0	surface	cm	NA	well defined	NAD27	64.36111	-144.57056	forest/scattered timberland	22	AA_HG_ST	44	MS_HF	0.1	AA_CV	13	MS_HF	13	MS_HF
02AK05SA	6/4/02	0	5	0	surface	cm	NA	well defined	NAD27	64.30833	-144.69389	forest/scattered timberland	12	AA_HG_ST	76	MS_HF	0.06	AA_CV	29	MS_HF	15	MS_HF
02AK06SA	6/5/02	0	5	0	surface	cm	NA	well defined	NAD27	64.42	-144.53611	forest/scattered timberland	250	AA_HG_ST	77	MS_HF	0.05	AA_CV	34	MS_HF	31	MS_HF
02AK07SA	6/5/02	0	5	0	surface	cm	NA	well defined	NAD27	64.49083	-144.64556	forest/scattered timberland	2.8	AA_HG_ST	41	MS_HF	0.08	AA_CV	12	MS_HF	10	MS_HF
02AK08SA	6/5/02	0	5	0	surface	cm	NA	well defined	NAD27	64.435	-144.65361	forest/scattered timberland	10	AA_HG_ST	68	MS_HF	0.09	AA_CV	16	MS_HF	16	MS_HF
02AK16AO	8/14/02	0	25	0	surface	cm	Beatson Mine	NA	NAD27	60.04864	-147.89848	forest/scattered timberland	4.3	MS_HF	18	MS_HF	NA	NA	5	MS_HF	33	MS_HF
02AK16A1	8/14/02	0	25	0	surface	cm	Beatson Mine	NA	NAD27	60.04864	-147.89848	forest/scattered timberland	11	MS_HF	88	MS_HF	NA	NA	-2	MS_HF	9.2	MS_HF
02AK19B1	8/14/02	0	25	0	surface	cm	Dutchess Mine	NA	NAD27	60.0211	-147.9178	forest/scattered timberland	290	MS_HF	69	MS_HF	NA	NA	3	MS_HF	340	MS_HF
02AK19C	8/15/02	0	25	0	surface	cm	Dutchess Mine	NA	NAD27	60.0211	-147.9178	forest/scattered timberland	150	MS_HF	79	MS_HF	NA	NA	3	MS_HF	650	MS_HF
02AK20AB	8/16/02	0	25	0	surface	cm	Rua Cove-upslope	NA	NAD27	60.3519	-147.6464	forest/scattered timberland	6.3	MS_HF	15	MS_HF	NA	NA	3	MS_HF	8.8	MS_HF
02AK20C	8/16/02	0	25	0	surface	cm	Rua Cove-upslope	NA	NAD27	60.3519	-147.6464	forest/scattered timberland	6.2	MS_HF	53	MS_HF	NA	NA	10	MS_HF	6.4	MS_HF
02AK21AB	8/16/02	0	25	0	surface	cm	Rua Cove-downslope	NA	NAD27	60.35106	-147.69502	forest/scattered timberland	3.8	MS_HF	57	MS_HF	NA	NA	8	MS_HF	5.3	MS_HF
02AK21C	8/16/02	0	25	0	surface	cm	Rua Cove-downslope	NA	NAD27	60.35106	-147.69502	forest/scattered timberland	2.8	MS_HF	97	MS_HF	NA	NA	11	MS_HF	7.8	MS_HF
02AK22S	8/16/02	0	25	0	surface	cm	Grant Ck-denver claim	NA	NAD27	63.3994	-150.3364	tundra/alpine tundra	6	MS_HF	51	MS_HF	NA	NA	30	MS_HF	720	MS_HF
02AK23S	8/19/02	0	25	0	surface	cm	Grant Ck-virginia claim	NA	NAD27	63.3997	-150.2011	tundra/alpine tundra	7.1	MS_HF	73	MS_HF	NA	NA	56	MS_HF	3800	MS_HF
02AK24A1	8/19/02	0	25	0	surface	cm	Grant Ck-control	NA	NAD27	63.4017	-150.3353	tundra/alpine tundra	16	MS_HF	53	MS_HF	NA	NA	30	MS_HF	200	MS_HF
02AK24B	8/19/02	0	25	0	surface	cm	Grant Ck-control	NA	NAD27	63.4017	-150.3353	tundra/alpine tundra	23	MS_HF	77	MS_HF	NA	NA	37	MS_HF	60	MS_HF
02AK24C	8/19/02	0	25	0	surface	cm	Grant Ck-control	NA	NAD27	63.4017	-150.3353	tundra/alpine tundra	15	MS_HF	64	MS_HF	NA	NA	30	MS_HF	71	MS_HF
02AK26AB	8/21/02	0	25	0	surface	cm	Eska Mine-site 1	NA	NAD27	61.7419	-148.9372	forest/scattered timberland	7	MS_HF	110	MS_HF	NA	NA	54	MS_HF	16	MS_HF
02AK26C	8/21/02	0	25	0	surface	cm	Eska Mine-site 1	NA	NAD27	61.7419	-148.9372	forest/scattered timberland	5.1	MS_HF	100	MS_HF	NA	NA	54	MS_HF	17	MS_HF
02AK27A1	8/21/02	0	25	0	surface	cm	Eska Mine-site 2	NA	NAD27	61.7408	-148.935	forest/scattered timberland	5.8	MS_HF	74	MS_HF	NA	NA	45	MS_HF	17	MS_HF
02AK27B	8/21/02	0	25	0	surface	cm	Eska Mine-site 2	NA	NAD27	61.7408	-148.935	forest/scattered timberland	8.4	MS_HF	82	MS_HF	NA	NA	44	MS_HF	15	MS_HF
02AK27C	8/21/02	0	25	0	surface	cm	Eska Mine-site 2	NA	NAD27	61.7408	-148.935	forest/scattered timberland	2.1	MS_HF	110	MS_HF	NA	NA	67	MS_HF	17	MS_HF
DFTC1.3	8/2/00	0	25	0	surface	cm	Donnelly Flats Tower Control site	NA	NAD27	63.89046	-145.74063	forest/scattered timberland	-10	AES_HF	4.3	AES_HF	NA	NA	57	AES_HF	-4	AES_HF
DFTC1.5	8/2/00	0	25	0	surface	cm	Donnelly Flats Tower Control site	NA	NAD27	63.89046	-145.74063	forest/scattered timberland	-10	AES_HF	10	AES_HF	NA	NA	133	AES_HF	-4	AES_HF
DFTC1.8	8/2/00	0	25	0	surface	cm	Donnelly Flats Tower Control site	NA	NAD27	63.89046	-145.74063	forest/scattered timberland	-10	AES_HF	11	AES_HF	NA	NA	244	AES_HF	-4	AES_HF
DFTC1.10	8/2/00	0	25	0	surface	cm	Donnelly Flats Tower Control site	NA	NAD27	63.89046	-145.74063	forest/scattered timberland	-10	AES_HF	20	AES_HF	NA	NA	159	AES_HF	-4	AES_HF
DFTC1.15	8/2/00	0	25	0	surface	cm	Donnelly Flats Tower Control site	NA	NAD27	63.89046	-145.74063	forest/scattered timberland	-10	AES_HF	61	AES_HF	NA	NA	355	AES_HF	9.8	AES_HF
DFTC1.17	8/2/00	0	25	0	surface	cm	Donnelly Flats Tower Control site	NA	NAD27	63.89046	-145.74063	forest/scattered timberland	10	AES_HF	88	AES_HF	NA	NA	31	AES_HF	12	AES_HF
DFTC1.22	8/2/00	0	25	0	surface	cm	Donnelly Flats Tower Control site	NA	NAD27	63.89046	-145.74063	forest/scattered timberland	21	AES_HF	97	AES_HF	NA	NA	23	AES_HF	18	AES_HF
DFTC6.2	8/2/00	0	25	0	surface	cm	Donnelly Flats Tower Control site	NA	NAD27	63.89046	-145.74063	forest/scattered timberland	-10	AES_HF	6.5	AES_HF	NA	NA	107	AES_HF	-4	AES_HF
DFTC6.4	8/2/00	0	25	0	surface	cm	Donnelly Flats Tower Control site	NA	NAD27	63.89046	-145.74063	forest/scattered timberland	-10	AES_HF	6.4	AES_HF	NA	NA	86	AES_HF	-4	AES_HF
DFTC6.5	8/2/00	0	25	0	surface	cm	Donnelly Flats Tower Control site	NA	NAD27	63.89046	-145.74063	forest/scattered timberland	-10	AES_HF	6	AES_HF	NA	NA	116	AES_HF	-4	AES_HF
DFTC6.10	8/2/00	0	25	0	surface	cm	Donnelly Flats Tower Control site	NA	NAD27	63.89046	-145.74063	forest/scattered timberland	-10	AES_HF	30	AES_HF	NA	NA	234	AES_HF	4.1	AES_HF
DFTC6.11	8/2/00	0	25	0	surface	cm	Donnelly Flats Tower Control site	NA	NAD27	63.89046	-145.74063	forest/scattered timberland	-10	AES_HF	62	AES_HF	NA	NA	313	AES_HF	9.6	AES_HF
DFTC6.15	8/2/00	0	25	0	surface	cm	Donnelly Flats Tower Control site	NA	NAD27	63.89046	-145.74063	forest/scattered timberland	12	AES_HF	86	AES_HF	NA	NA	104	AES_HF	12	AES_HF
DFTC11.2	8/3/00	0	25	0	surface	cm	Donnelly Flats Tower Control site	NA	NAD27	63.89046	-145.74063	forest/scattered timberland	-10	AES_HF	3.4	AES_HF	NA	NA	48	AES_HF	-4	AES_HF
DFTC11.3	8/3/00	0	25	0	surface	cm	Donnelly Flats Tower Control site	NA	NAD27	63.89046	-145.74063	forest/scattered timberland	-10	AES_HF	6.5	AES_HF	NA	NA	112	AES_HF	-4	AES_HF
DFTC11.4	8/3/00	0	25	0	surface	cm	Donnelly Flats Tower Control site	NA	NAD27	63.89046	-145.74063	forest/scattered timberland	-10	AES_HF	22	AES_HF	NA	NA	275	AES_HF	-4	AES_HF
DFTC11.5	8/3/00	0	25	0	surface	cm	Donnelly Flats Tower Control site	NA	NAD27	63.89046	-145.74063	forest/scattered timberland	14	AES_HF	60	AES_HF	NA	NA	236	AES_HF	8.8	AES_HF
DFTC11.6	8/3/00	0	25	0	surface	cm	Donnelly Flats Tower Control site	NA	NAD27	63.89046	-145.74063	forest/scattered timberland	-10	AES_HF	71	AES_HF	NA	NA	328	AES_HF	11	AES_HF
DFTC16.1	8/3/00	0	25	0	surface	cm	Donnelly Flats Tower Control site	NA	NAD27	63.89046	-145.74063	forest/scattered timberland	-10	AES_HF	2.9	AES_HF	NA	NA	83	AES_HF	-4	AES_HF
DFTC16.3	8/3/00	0	25	0	surface	cm	Donnelly Flats Tower Control site	NA	NAD27	63.89046	-145.74063	forest/scattered timberland	-10	AES_HF	8.5	AES_HF	NA	NA	149	AES_HF	-4	AES_HF
DFTC16.6	8/3/00	0	25	0	surface	cm	Donnelly Flats Tower Control site	NA	NAD27	63.89046	-145.74063	forest/scattered timberland	-10	AES_HF	14	AES_HF	NA	NA	154	AES_HF	-4	AES_HF
DFTC16.8	8/3/00	0	25	0	surface	cm	Donnelly Flats Tower Control site	NA	NAD27	63.89046	-145.74063	forest/scattered timberland	-10	AES_HF	52	AES_HF	NA	NA	191	AES_HF	7.6	AES_HF
DFTC16.10	8/3/00	0	25	0	surface	cm	Donnelly Flats Tower Control site	NA	NAD27	63.89046	-145.74063	forest/scattered timberland	11	AES_HF	93	AES_HF	NA	NA	22	AES_HF	10	AES_HF
DFTC20.1	8/4/00	0	25	0	surface	cm	Donnelly Flats Tower Control site	NA	NAD27	63.89046	-145.74063	forest/scattered timberland	-10	AES_HF	4.5	AES_HF	NA	NA	116	AES_HF	-4	AES_HF
DFTC20.4	8/4/00	0	25	0	surface	cm	Donnelly Flats Tower Control site	NA	NAD27	63.89046	-145.74063	forest/scattered timberland	-10	AES_HF	18	AES_HF	NA	NA	188	AES_HF	-4	AES_HF
DFTC20.7	8/4/00	0	25	0	surface	cm	Donnelly Flats Tower Control site	NA	NAD27	63.89046	-145.74063	forest/scattered timberland	12	AES_HF	81	AES_HF	NA	NA	113	AES_HF	10	AES_HF
DFTC21.3	8/5/00	0	25	0	surface	cm	Donnelly Flats Tower Control site	NA	NAD27	63.89046	-145.74063	forest/scattered timberland	-10	AES_HF	3.4	AES_HF	NA	NA	72	AES_HF	-4	AES_HF
DFTC21.5	8/5/00	0	25	0	surface	cm	Donnelly Flats Tower Control site	NA	NAD27	63.89046	-145.74063	forest/scattered timberland	-10	AES_HF	5.8	AES_HF	NA	NA	226	AES_HF	-4	AES_HF
DFTC21.8	8/5/00	0	25	0	surface	cm	Donnelly Flats Tower Control site	NA	NAD27	63.89046	-145.74063	forest/scattered timberland	-10	AES_HF	5.5	AES_HF	NA	NA	55	AES_HF	-4	AES_HF
DFTC21.15	8/5/00	0	25	0	surface	cm	Donnelly Flats Tower Control site	NA	NAD27	63.89046	-145.74063	forest/scattered timberland	-10	AES_HF	7.9	AES_HF	NA	NA	184	AES_HF	-4	AES_HF
DFTC21.20	8/5/00	0	25	0	surface	cm	Donnelly Flats Tower Control site	NA	NAD27	63.89046	-145.74063	forest/scattered timberland	-10	AES_HF	27	AES_HF	NA	NA	181	AES_HF	-4	AES_HF
DFTC21.22	8/5/00	0	25	0	surface	cm	Donnelly Flats Tower Control site	NA	NAD27	63.89046	-145.74063	forest/scattered timberland	-10	AES_HF	81	AES_HF	NA	NA	24	AES_HF	13	AES_HF
DFTC22.3	8/7/00	0	25	0	surface	cm	Donnelly Flats Tower Control site	NA	NAD27	63.89046	-145.74063	forest/scattered timberland	-10	AES_HF	2	AES_HF	NA	NA	31	AES_HF	-4	AES_HF
DFTC22.5	8/7/00	0	25	0	surface	cm	Donnelly Flats Tower Control site	NA	NAD27	63.89046	-145.74063	forest/scattered timberland	-10	AES_HF	3.6	AES_HF	NA	NA	27	AES_HF	-4	AES_HF
DFTC22.7	8/7/00	0	25	0	surface	cm	Donnelly Flats Tower Control site	NA	NAD27	63.89046	-145.74063	forest/scattered timberland	-10	AES_HF	5.6	AES_HF	NA	NA	95	AES_HF	-4	AES_HF
DFTC22.10	8/7/00	0	25	0	surface	cm	Donnelly Flats Tower Control site	NA	NAD27	63.89046	-145.74063	forest/scattered timberland	-10	AES_HF	8.1	AES_HF	NA	NA	110	AES_HF	-4	AES_HF
DFTC22.12	8/7/00	0	25	0	surface	cm	Donnelly Flats Tower Control site	NA	NAD27	63.89046	-145.74063	forest/scattered timberland	-10	AES_HF	31	AES_HF	NA	NA	274	AES_HF	-4	AES_HF
DFTC22.14	8/7/00	0	25	0	surface	cm	Donnelly Flats Tower Control site	NA	NAD27	63.89046	-145.74063	forest/scattered timberland	-10	AES_HF	67	AES_HF	NA	NA	499	AES_HF	8.4	AES_HF
DFTC22.19	8/7/00	0	25	0	surface	cm	Donnelly Flats Tower Control site	NA	NAD27	63.89046	-145.74063	forest/scattered timberland	-10	AES_HF	83	AES_HF	NA	NA	19	AES_HF	11	AES_HF
DFTC23.1	8/8/00	0	25	0	surface	cm	Donnelly Flats Tower Control site	NA	NAD27	63.89046	-145.74063	forest/scattered timberland	-10	AES_HF	2.4	AES_HF	NA	NA	61	AES_HF	-4	AES_HF
DFTC23.2	8/8/00	0	25	0	surface	cm	Donnelly Flats Tower Control site	NA	NAD27	63.89046	-145.74063	forest/scattered timberland	-10	AES_HF	9.4	AES_HF	NA	NA	346	AES_HF	-4	AES_HF
DFTC23.4	8/8/00	0	25	0	surface	cm	Donnelly Flats Tower Control site	NA	NAD27	63.89046	-145.74063	forest/scattered timberland	-10	AES_HF	45	AES_HF	NA	NA	702	AES_HF	6.5	AES_HF
DFTC23.8	8/8/00	0	25	0	surface	cm	Donnelly Flats Tower Control site	NA	NAD27	63.89046	-145.74063	forest/scattered timberland	18	AES_HF	92	AES_HF	NA	NA	26	AES_HF	11	AES_HF
DFTB1.01	8/5/00	0	25	0	surface	cm	Donnelly Flats Tower Burn site	NA	NAD27	63.92196	-145.74277	forest/scattered timberland	-10	AES_HF	41	AES_HF	NA	NA	260	AES_HF	13	AES_HF
DFTB1.1	8/5/00	0	25	0	surface	cm	Donnelly Flats Tower Burn site	NA	NAD27	63.92196	-145.74277	forest/scattered timberland	-10	AES_HF	58	AES_HF	NA	NA	214	AES_HF	16	AES_HF
DFTB1.3	8/5/00	0	25	0	surface	cm	Donnelly Flats Tower Burn site	NA	NAD27	63.92196	-145.74277	forest/scattered timberland	-10	AES_HF	56	AES_HF	NA	NA	156	AES_HF	9.4	AES_HF
DFTB1.5	8/5/00	0	25	0	surface	cm	Donnelly Flats Tower Burn site	NA	NAD27	63.92196	-145.74277	forest/scattered timberland	16	AES_HF	90	AES_HF	NA	NA	26	AES_HF	11	AES_HF
DFTB4.01	8/5/00	0	25	0	surface	cm	Donnelly Flats Tower Burn site	NA	NAD27	63.92196	-145.74277	forest/scattered timberland	-10	AES_HF	24	AES_HF	NA	NA	115	AES_HF	7.4	AES_HF
DFTB4.1	8/5/00	0	25	0	surface	cm	Donnelly Flats Tower Burn site	NA	NAD27	63.92196	-145.74277	forest/scattered timberland	-10	AES_HF	36	AES_HF	NA	NA	182	AES_HF	8.8	AES_HF
DFTB4.3	8/5/00	0	25	0	surface	cm	Donnelly Flats Tower Burn site	NA	NAD27	63.92196	-145.74277	forest/scattered timberland	-10	AES_HF	30	AES_HF	NA	NA	108	AES_HF	5.6	AES_HF
DFTB4.5	8/5/00	0	25	0	surface	cm	Donnelly Flats Tower Burn site	NA	NAD27	63.92196	-145.74277	forest/scattered timberland	-10	AES_HF	50	AES_HF	NA	NA	197	AES_HF	5.6	AES_HF
DFTB4.10	8/5/00	0	25	0	surface	cm	Donnelly Flats Tower Burn site	NA	NAD27	63.92196	-145.74277	forest/scattered timberland	17	AES_HF	68	AES_HF	NA	NA	261	AES_HF	11	AES_HF
DFTB4.15	8/5/00	0	25	0	surface	cm	Donnelly Flats Tower Burn site	NA	NAD27	63.92196	-145.74277	forest/scattered timberland	10	AES_HF	98	AES_HF	NA	NA	25	AES_HF	13	AES_HF
DFTB5.01	8/6/00	0	25	0	surface	cm	Donnelly Flats Tower Burn site	NA	NAD27	63.92196	-145.74277	forest/scattered timberland	-10	AES_HF	20	AES_HF	NA	NA	163	AES_HF	4.5	AES_HF
DFTB5.1	8/6/00	0	25	0	surface	cm	Donnelly Flats Tower Burn site	NA	NAD27	63.92196	-145.74277	forest/scattered timberland	-10	AES_HF	55	AES_HF	NA	NA	243	AES_HF	9.4	AES_HF
DFTB5.3	8/6/00	0	25	0	surface	cm	Donnelly Flats Tower Burn site	NA	NAD27	63.92196	-145.74277	forest/scattered timberland	-10	AES_HF	43	AES_HF	NA	NA	282	AES_HF	5.4	AES_HF
DFTB5.5	8/6/00	0	25	0	surface	cm	Donnelly Flats Tower Burn site	NA	NAD27	63.92196	-145.74277	forest/scattered timberland	-10	AES_HF	80	AES_HF	NA	NA	21	AES_HF	11	AES_HF
DFTB7.01	8/7/00	0	25	0	surface	cm	Donnelly Flats Tower Burn site	NA	NAD27	63.92196	-145.74277	forest/scattered timberland	-10	AES_HF	10	AES_HF	NA	NA	86	AES_HF	5.2	AES_HF
DFTB7.1	8/7/00	0	25	0	surface	cm	Donnelly Flats Tower Burn site	NA	NAD27	63.92196	-145.74277	forest/scattered timberland	-10	AES_HF	18	AES_HF	NA	NA	143	AES_HF	6.2	AES_HF
DFTB7.3	8/7/00	0	25	0	surface	cm	Donnelly Flats Tower Burn site	NA	NAD27	63.92196	-145.74277	forest/scattered timberland	11	AES_HF	38	AES_HF	NA	NA	111	AES_HF	6.9	AES_HF
DFTB7.8	8/7/00	0	25	0	surface	cm	Donnelly Flats Tower Burn site	NA	NAD27	63.92196	-145.74277	forest/scattered timberland	18	AES_HF	91	AES_HF	NA	NA	23	AES_HF	12	AES_HF
DFTB18.01	8/7/00	0	25	0	surface	cm	Donnelly Flats Tower Burn site	NA	NAD27	63.92196	-145.74277	forest/scattered timberland	-10	AES_HF	12	AES_HF	NA	NA	152	AES_HF	-4	AES_HF
DFTB18.1	8/7/00	0	25	0	surface	cm	Donnelly Flats Tower Burn site	NA	NAD27	63.92196	-145.74277	forest/scattered timberland	10	AES_HF	70	AES_HF	NA	NA	273	AES_HF	12	AES_HF
DFTB18.2	8/7/00	0	25	0	surface	cm	Donnelly Flats Tower Burn site	NA	NAD27	63.92196	-145.74277	forest/scattered timberland	16	AES_HF	73	AES_HF	NA	NA	219	AES_HF	10	AES_HF
DFTB18.5	8/7/00	0	25	0	surface	cm	Donnelly Flats Tower Burn site	NA	NAD27	63.92196	-145.74277	forest/scattered timberland	26	AES_HF	108	AES_HF	NA	NA	26	AES_HF	17	AES_HF
DFTBDB1.01	7/7/00	0	25	0	surface	cm	Donnelly Flats Tower Burn site	NA	NAD27	63.92196	-145.74277	forest/scattered timberland	-10	AES_HF	15	AES_HF	NA	NA	117	AES_HF	5.2	AES_HF
DFTBDB1.3	7/7/00	0	25	0	surface	cm	Donnelly Flats Tower Burn site	NA	NAD27	63.92196	-145.74277	forest/scattered timberland	-10	AES_HF	45	AES_HF	NA	NA	333	AES_HF	5.7	AES_HF
DFTBDB1.5	7/7/00	0	25	0	surface	cm	Donnelly Flats Tower Burn site	NA	NAD27	63.92196	-145.74277	forest/scattered timberland	24	AES_HF	86	AES_HF	NA	NA	26	AES_HF	10	AES_HF
DFTBDB1.15	7/7/00	0	25	0	surface	cm	Donnelly Flats Tower Burn site	NA	NAD27	63.92196	-145.74277	forest/scattered timberland	28	AES_HF	104	AES_HF	NA	NA	36	AES_HF	20	AES_HF
DFTB79bark	8/25/00	0	25	0	surface	cm	Donnelly Flats Tower Burn site	NA	NAD27	63.92196	-145.74277	forest/scattered timberland	-10	AES_HF	1.4	AES_HF	NA	NA	7.2	AES_HF	-4	AES_HF
DFTB906bark	8/25/00	0	25	0	surface	cm	Donnelly Flats Tower Burn site	NA	NAD27	63.92196	-145.74277	forest/scattered timberland	-10	AES_HF	1	AES_HF	NA	NA	7.5	AES_HF	-4	AES_HF
DFTB907bark	8/25/00	0	25	0	surface	cm	Donnelly Flats Tower Burn site	NA	NAD27	63.92196	-145.74277	forest/scattered timberland	-10	AES_HF	5	AES_HF	NA	NA	15	AES_HF	-4	AES_HF
03AKUBN2	7/20/99	0	20	0	surface	cm	NA	poorly defined	NAD27	64.213	-145.2182	tundra/alpine tundra	13	MS_HF	70	MS_HF	0.07	AA_CV	83.3	MS_HF	13.8	MS_HF
04BF042D	7/10/04	0	25	0	surface	cm	Left side of Dry Ck just across from Caribou Ck; adjacent to sampled seep	poorly defined	WGS84	64.02069	-147.23244	float	9	MS_HF	38	AES_HF	0.05	AA_CV	20.9	AES_HF	19.8	MS_HF
04AK22B	7/13/04	0	25	0	surface	cm	NA	NA	NAD27 Alaska	63.9211	-147.3408	tundra/alpine tundra	27	MS_HF	29.7	MS_HF	0.05	AA_CV	8.8	MS_HF	192	MS_HF
04AK22C	7/13/04	0	25	0	surface	cm	NA	NA	NAD27 Alaska	63.9211	-147.3408	tundra/alpine tundra	27	MS_HF	26	MS_HF	0.06	AA_CV	7.3	MS_HF	164	MS_HF
04AK27C	8/12/04	0	25	0	surface	cm	NA	NA	NAD27 Alaska	63.37801	-144.31239	tundra/alpine tundra	18	MS_HF	99.3	MS_HF	0.04	AA_CV	43.7	MS_HF	18.8	MS_HF
04AK28B	8/12/04	0	25	0	surface	cm	NA	NA	NAD27 Alaska	63.36895	-144.30711	tundra/alpine tundra	33	MS_HF	90.5	MS_HF	0.04	AA_CV	25.4	MS_HF	34	MS_HF
04AK28C	8/12/04	0	25	0	surface	cm	NA	NA	NAD27 Alaska	63.36895	-144.30711	tundra/alpine tundra	30	MS_HF	85.7	MS_HF	0.03	AA_CV	27.5	MS_HF	23.7	MS_HF
04AK29B	8/12/04	0	25	0	surface	cm	NA	NA	NAD27 Alaska	64.36188	-144.30458	tundra/alpine tundra	18	MS_HF	85.9	MS_HF	0.04	AA_CV	25.6	MS_HF	19.8	MS_HF
04AK30B	8/14/04	0	25	0	surface	cm	NA	NA	NAD27 Alaska	64.4081	-144.1909	tundra/alpine tundra	11	MS_HF	53.5	MS_HF	0.03	AA_CV	19.3	MS_HF	24.9	MS_HF
04AK31B	8/14/04	0	25	0	surface	cm	NA	NA	NAD27 Alaska	64.41364	-144.22353	tundra/alpine tundra	12	MS_HF	107	MS_HF	0.02	AA_CV	23.1	MS_HF	17.1	MS_HF
04AK32A	8/14/04	0	25	0	surface	cm	NA	NA	NAD27 Alaska	64.4964	-144.07925	tundra/alpine tundra	4.9	MS_HF	28.5	MS_HF	0.06	AA_CV	7	MS_HF	14.4	MS_HF
04AK32B	8/14/04	0	25	0	surface	cm	NA	NA	NAD27 Alaska	64.4964	-144.07925	tundra/alpine tundra	7.1	MS_HF	41.7	MS_HF	0.02	AA_CV	15	MS_HF	23.4	MS_HF
04AK33B	8/14/04	0	25	0	surface	cm	NA	NA	NAD27 Alaska	64.4699	-144.05519	tundra/alpine tundra	7.8	MS_HF	187	MS_HF	0.04	AA_CV	39.9	MS_HF	15.3	MS_HF
04AK33C	8/14/04	0	25	0	surface	cm	NA	NA	NAD27 Alaska	64.4699	-144.05519	tundra/alpine tundra	7.3	MS_HF	254	MS_HF	-0.02	AA_CV	49.2	MS_HF	12.5	MS_HF
04AK34A	8/15/04	0	25	0	surface	cm	NA	NA	NAD27 Alaska	64.27606	-144.38924	tundra/alpine tundra	42	MS_HF	82.3	MS_HF	0.07	AA_CV	21.4	MS_HF	16.6	MS_HF
04AK34B	8/15/04	0	25	0	surface	cm	NA	NA	NAD27 Alaska	64.27606	-144.38924	tundra/alpine tundra	130	MS_HF	141	MS_HF	0.04	AA_CV	42.2	MS_HF	17.2	MS_HF
04AK34C	8/15/04	0	25	0	surface	cm	NA	NA	NAD27 Alaska	64.27606	-144.38924	tundra/alpine tundra	130	MS_HF	131	MS_HF	0.03	AA_CV	45.6	MS_HF	18.4	MS_HF
04BW02B	8/16/04	0	25	0	surface	cm	NA	NA	NAD27 Alaska	65.18559	-147.24673	tundra/alpine tundra	5.3	MS_HF	59.6	MS_HF	0.06	AA_CV	19.4	MS_HF	13.2	MS_HF
04BW03B	8/16/04	0	25	0	surface	cm	NA	NA	NAD27 Alaska	65.18559	-147.24673	tundra/alpine tundra	4.6	MS_HF	53.3	MS_HF	0.08	AA_CV	23.9	MS_HF	13.1	MS_HF
05AK33A	12/16/05	0	25	0	surface	cm	S-facing 5% slope W and upslope of barrel dump at base of solifluction lobe, S King Ck bowl; biotite gneiss	poorly defined	NAD27	64.33939	-144.25056	forest/scattered timberland	65	MS_HF	67.3	MS_HF	0.05	AA_CV	19.6	MS_HF	13.1	MS_HF
05AK33B	12/16/05	0	25	0	surface	cm	S-facing 5% slope W and upslope of barrel dump at base of solifluction lobe, S King Ck bowl; biotite gneiss	poorly defined	NAD27	64.33939	-144.25056	forest/scattered timberland	76	MS_HF	64.8	MS_HF	0.03	AA_CV	18.6	MS_HF	14.1	MS_HF
05AK35C	12/16/05	0	25	0	surface	cm	site on level sub-bench below Gray Lead trenches below ridge crest; contact of diorite and biotite gneiss	poorly defined	NAD27	64.34354	-144.25171	forest/scattered timberland	80	MS_HF	41.2	MS_HF	0.03	AA_CV	13	MS_HF	11.9	MS_HF
05AK36A	12/16/05	0	25	0	surface	cm	NE-facing <5% slope at slope break 100ft abv W-Fork/S-Fork Goodpaster trib.; L bank; altered diorite	poorly defined	NAD27	64.29031	-144.25368	forest/scattered timberland	12	MS_HF	58.5	MS_HF	0.06	AA_CV	11.9	MS_HF	12.6	MS_HF
05AK37A	12/16/05	0	25	0	surface	cm	W-facing >5% slope below bench with helipad abv W-Fork/S-Fork Goodpaster trib.; augengneiss (Dag)	poorly defined	NAD27	64.29128	-144.26025	forest/scattered timberland	2	MS_HF	26.8	MS_HF	0.32	AA_CV	5.5	MS_HF	2.9	MS_HF
05AK37C	12/16/05	0	25	0	surface	cm	W-facing >5% slope below bench with helipad abv W-Fork/S-Fork Goodpaster trib.; augengneiss (Dag)	poorly defined	NAD27	64.29128	-144.26025	forest/scattered timberland	31	MS_HF	62.9	MS_HF	0.05	AA_CV	24.6	MS_HF	14.2	MS_HF
05AK39C	12/16/05	0	25	0	surface	cm	NE-facing nearly level sub-bench 30 ft; below ridge crest in Sphagnum/soil; augengneiss (Dag)	poorly defined	NAD27	64.36202	-144.29153	forest/scattered timberland	410	MS_HF	26	MS_HF	0.12	AA_CV	4.8	MS_HF	39.9	MS_HF
05AK40B	12/16/05	0	25	0	surface	cm	E-facing 10% slope on W-side of Sec. 1 below Tibbs/Last Chance confluence; biotite granodiorite colluvium (Kgb2)	poorly defined	NAD27	64.42589	-144.29674	forest/scattered timberland	6	MS_HF	77.2	MS_HF	-0.02	AA_CV	21.3	MS_HF	14.6	MS_HF
05AK42B	12/16/05	0	25	0	surface	cm	site on slightly sloping ridge crest that defines W side of Tibbs Ck drainage; Sec. 34; border phase biotite granodiorite (Kgb2)	poorly defined	NAD27	64.4336	-144.33649	forest/scattered timberland	15	MS_HF	74.2	MS_HF	0.05	AA_CV	16.3	MS_HF	16.5	MS_HF
05Ak42C	12/16/05	0	25	0	surface	cm	site on slightly sloping ridge crest that defines W side of Tibbs Ck drainage; Sec. 34; border phase biotite granodiorite (Kgb2)	poorly defined	NAD27	64.4336	-144.33649	forest/scattered timberland	7.6	MS_HF	66.8	MS_HF	-0.02	AA_CV	23.2	MS_HF	14.7	MS_HF
05AK43A	12/16/05	0	25	0	surface	cm	site on level bench abv and E of Tibbs/Last Chance confluence; granite (Kg)	poorly defined	NAD27	64.40899	-144.25401	forest/scattered timberland	6.1	MS_HF	56.2	MS_HF	0.08	AA_CV	12.4	MS_HF	11.6	MS_HF
05AK43B	12/16/05	0	25	0	surface	cm	site on level bench abv and E of Tibbs/Last Chance confluence; granite (Kg)	poorly defined	NAD27	64.40899	-144.25401	forest/scattered timberland	12	MS_HF	85.5	MS_HF	0.05	AA_CV	35	MS_HF	20.2	MS_HF
02AK11A1	6/26/02	0	25	0	surface	cm	O'Brien Ck	NA	NAD27	64.3505	-141.3956	tundra/alpine tundra	7	MS_HF	104	AES_HF	0.05	AA_CV	66.3	AES_HF	10.1	MS_HF
02AK11B	6/26/02	0	25	0	surface	cm	O'Brien Ck	NA	NAD27	64.3505	-141.3956	tundra/alpine tundra	3	MS_HF	34	AES_HF	0.02	AA_CV	8.6	AES_HF	10.7	MS_HF
02AK12A1+B	6/26/01	0	25	0	surface	cm	American Summit	NA	NAD27	64.6345	-141.3624	tundra/alpine tundra	5	MS_HF	123	AES_HF	0.06	AA_CV	31.7	AES_HF	6.8	MS_HF
020805AK1417C	8/5/02	0	25	0	surface	cm	Denali Highway	NA	NAD27	63.2934	-148.0906	tundra/alpine tundra	15	MS_HF	94	AES_HF	0.03	AA_CV	31.3	AES_HF	9.6	MS_HF
020806AK1135C	8/6/02	0	25	0	surface	cm	Yukon River near Steven's Pt	NA	NAD27	65.8791	-149.7011	tundra/alpine tundra	13	MS_HF	102	AES_HF	0.06	AA_CV	59.6	AES_HF	14.4	MS_HF
020205AK1800C	8/6/02	0	25	0	surface	cm	Tanana near Nenana	NA	NAD27	64.5175	-149.0465	tundra/alpine tundra	24	MS_HF	70	AES_HF	0.14	AA_CV	29.1	AES_HF	37.3	MS_HF
05Flux001-3	7/1/05	0	25	0	surface	cm	background- ridge near Cinnibar	NA	NAD27	60.79619	-158.75648	tundra/alpine tundra	6	MS_HF	77	AES_HF	0.19	AA_CV	42.1	AES_HF	8.4	MS_HF
05Flux003-2	7/1/05	0	25	0	surface	cm	soil abv Cinnibar mine cut	NA	NAD27	60.7994	-158.85237	tundra/alpine tundra	627	MS_HF	98	AES_HF	587	AA_CV	52.6	AES_HF	10.8	MS_HF
05Flux005-1	7/1/05	0	25	0	surface	cm	soil near Broken Shovel Prospect	NA	NAD27	60.78691	-158.84677	tundra/alpine tundra	18	MS_HF	19	AES_HF	0.87	AA_CV	7.6	AES_HF	4.9	MS_HF
05Flux005-2	7/1/05	0	25	0	surface	cm	soil near Broken Shovel Prospect	NA	NAD27	60.78691	-158.84677	tundra/alpine tundra	14	MS_HF	37	AES_HF	1.36	AA_CV	17.5	AES_HF	4.8	MS_HF
05Flux005-3	7/1/05	0	25	0	surface	cm	soil near Broken Shovel Prospect	NA	NAD27	60.78691	-158.84677	tundra/alpine tundra	38	MS_HF	42	AES_HF	0.7	AA_CV	17.1	AES_HF	6.6	MS_HF
05Flux006-2	7/1/05	0	25	0	surface	cm	ridge S; of Taylor Mnt abv high pan site	NA	NAD27	60.74654	-157.46512	tundra/alpine tundra	2	MS_HF	14	AES_HF	0.3	AA_CV	7	AES_HF	2	MS_HF
05Flux007-1	7/1/05	0	25	0	surface	cm	abv J&J's cut, Taylor Mnt area	NA	NAD27	60.87178	-157.4379	tundra/alpine tundra	4	MS_HF	29	AES_HF	0.15	AA_CV	12.3	AES_HF	7.9	MS_HF
05Flux007-2	7/1/05	0	25	0	surface	cm	abv J&J's cut, Taylor Mnt area	NA	NAD27	60.87178	-157.4379	tundra/alpine tundra	4	MS_HF	52	AES_HF	0.19	AA_CV	23.3	AES_HF	5	MS_HF
05Flux002-3	7/1/05	0	25	0	surface	cm	waste rock	NA	NAD27	60.79912	-158.85249	tundra/alpine tundra	3620	MS_HF	82	AES_HF	1770	AA_CV	43.2	AES_HF	9.3	MS_HF
74ACH158	NA	0	10	0	surface	cm	NA	poorly defined	NA	65.01667	-154.46	tundra/alpine tundra	-200	ES_SQ	50	ES_SQ	NA	NA	30	ES_SQ	7	ES_SQ
05AK32A	12/16/05	0	25	0	surface	cm	SW-facing 5% slope at edge of old road S King Ck; contact between diorite and biotite gneiss (Dag)	poorly defined	NAD27	64.3392	-144.25726	forest/scattered timberland	120	MS_HF	70.2	MS_HF	0.06	AA_CV	18.7	MS_HF	14.4	MS_HF
05AK40C	12/16/05	0	25	0	surface	cm	E-facing 10% slope on W-side of Sec. 1 below Tibbs/Last Chance confluence; biotite granodiorite colluvium (Kgb2)	poorly defined	NAD27	64.42589	-144.29674	forest/scattered timberland	3.2	MS_HF	63.9	MS_HF	-0.02	AA_CV	19.6	MS_HF	16.3	MS_HF
02AK16B1	8/14/02	0	25	0	surface	cm	Beatson Mine	NA	NAD27	60.04864	-147.89848	forest/scattered timberland	21	MS_HF	120	MS_HF	NA	NA	19	MS_HF	17	MS_HF
03AKUBN3	7/20/99	0	20	0	surface	cm	NA	poorly defined	NAD27	64.213	-145.2182	tundra/alpine tundra	11	MS_HF	75.4	MS_HF	0.07	AA_CV	65.3	MS_HF	34.1	MS_HF
DFTC6.26	8/2/00	0	25	0	surface	cm	Delta Junction Tower Control	NA	WGS84	63.92	-145.74	forest/scattered timberland	24	AES_HF	98	AES_HF	NA	NA	32	AES_HF	17	AES_HF
DFTC23.20	8/8/00	0	25	0	surface	cm	Delta Junction Tower Control	NA	WGS84	63.92	-145.74	forest/scattered timberland	40	AES_HF	95	AES_HF	NA	NA	54	AES_HF	16	AES_HF
DF87-2.1	8/5/01	0	25	0	surface	cm	Delta Junction 1987 burn	NA	WGS84	63.92	-145.37	forest/scattered timberland	15	AES_HF	26	AES_HF	NA	NA	107	AES_HF	5.7	AES_HF
DF87-2.6	8/5/01	0	25	0	surface	cm	Delta Junction 1987 burn	NA	WGS84	63.92	-145.37	forest/scattered timberland	18	AES_HF	62	AES_HF	NA	NA	72	AES_HF	13	AES_HF
DF87-2.12	8/5/01	0	25	0	surface	cm	Delta Junction 1987 burn	NA	WGS84	63.92	-145.37	forest/scattered timberland	19	AES_HF	90	AES_HF	NA	NA	26	AES_HF	14	AES_HF
DF87-2.18	8/5/01	0	25	0	surface	cm	Delta Junction 1987 burn	NA	WGS84	63.92	-145.37	forest/scattered timberland	24	AES_HF	99	AES_HF	NA	NA	33	AES_HF	20	AES_HF
DFDCD1-9-1.5	8/6/00	0	25	0	surface	cm	Delta Juction D1/9 Core	NA	WGS84	63.81	-144.95	forest/scattered timberland	-10	AES_HF	28	AES_HF	NA	NA	307	AES_HF	6.8	AES_HF
DFDCD1-9-1.12	8/6/00	0	25	0	surface	cm	Delta Juction D1/9 Core	NA	WGS84	63.81	-144.95	forest/scattered timberland	-10	AES_HF	24	AES_HF	NA	NA	265	AES_HF	6.6	AES_HF
DFDCD1-9-1.22	8/6/00	0	25	0	surface	cm	Delta Juction D1/9 Core	NA	WGS84	63.81	-144.95	forest/scattered timberland	13	AES_HF	35	AES_HF	NA	NA	205	AES_HF	9.6	AES_HF
CLPB5.1-3	8/1/02	0	25	0	surface	cm	Chena pre-burn	NA	WGS84	64.77	-147.18	forest/scattered timberland	-10	AES_HF	-1	AES_HF	NA	NA	8.6	AES_HF	-4	AES_HF
CLPB5.10	8/1/02	0	25	0	surface	cm	Chena pre-burn	NA	WGS84	64.77	-147.18	forest/scattered timberland	-10	AES_HF	2.8	AES_HF	NA	NA	12	AES_HF	-4	AES_HF
CLPB5.23	8/1/02	0	25	0	surface	cm	Chena pre-burn	NA	WGS84	64.77	-147.18	forest/scattered timberland	-10	AES_HF	1.7	AES_HF	NA	NA	18	AES_HF	-4	AES_HF
CLPB16.5	6/1/03	0	25	0	surface	cm	Chena pre-burn	NA	WGS84	64.77	-147.18	forest/scattered timberland	-10	AES_HF	2.3	AES_HF	NA	NA	59	AES_HF	-4	AES_HF
CLPB16.8	6/1/03	0	25	0	surface	cm	Chena pre-burn	NA	WGS84	64.77	-147.18	forest/scattered timberland	-10	AES_HF	5.8	AES_HF	NA	NA	57	AES_HF	4.8	AES_HF
CLPB16.14	6/1/03	0	25	0	surface	cm	Chena pre-burn	NA	WGS84	64.77	-147.18	forest/scattered timberland	-10	AES_HF	-1	AES_HF	NA	NA	17	AES_HF	-4	AES_HF
CLPB16.15	6/1/03	0	25	0	surface	cm	Chena pre-burn	NA	WGS84	64.77	-147.18	forest/scattered timberland	-10	AES_HF	8.5	AES_HF	NA	NA	58	AES_HF	-4	AES_HF
CLPB17.4	6/1/03	0	25	0	surface	cm	Chena pre-burn	NA	WGS84	64.77	-147.18	forest/scattered timberland	-10	AES_HF	-1	AES_HF	NA	NA	31	AES_HF	-4	AES_HF
CLPB17.8	6/1/03	0	25	0	surface	cm	Chena pre-burn	NA	WGS84	64.77	-147.18	forest/scattered timberland	-10	AES_HF	-1	AES_HF	NA	NA	37	AES_HF	-4	AES_HF
CLPB17.17	6/1/03	0	25	0	surface	cm	Chena pre-burn	NA	WGS84	64.77	-147.18	forest/scattered timberland	-10	AES_HF	2.5	AES_HF	NA	NA	42	AES_HF	4	AES_HF
CLPB17.23	6/1/03	0	25	0	surface	cm	Chena pre-burn	NA	WGS84	64.77	-147.18	forest/scattered timberland	-10	AES_HF	3.2	AES_HF	NA	NA	59	AES_HF	-4	AES_HF
CLPB20.1	6/1/03	0	25	0	surface	cm	Chena pre-burn	NA	WGS84	64.77	-147.18	forest/scattered timberland	-10	AES_HF	2.1	AES_HF	NA	NA	34	AES_HF	-4	AES_HF
CLPB20.11	6/1/03	0	25	0	surface	cm	Chena pre-burn	NA	WGS84	64.77	-147.18	forest/scattered timberland	-10	AES_HF	6.4	AES_HF	NA	NA	74	AES_HF	-4	AES_HF
CLPB20.15	6/1/03	0	25	0	surface	cm	Chena pre-burn	NA	WGS84	64.77	-147.18	forest/scattered timberland	-10	AES_HF	6.1	AES_HF	NA	NA	72	AES_HF	-4	AES_HF
CLBB3.ash	7/1/03	0	25	0	surface	cm	Chena post-burn	NA	WGS84	64.77	-147.18	forest/scattered timberland	-10	AES_HF	26	AES_HF	NA	NA	10	AES_HF	7.1	AES_HF
CLBB3.3	7/1/03	0	25	0	surface	cm	Chena post-burn	NA	WGS84	64.77	-147.18	forest/scattered timberland	-10	AES_HF	8.3	AES_HF	NA	NA	74	AES_HF	9.3	AES_HF
CLBB3.5	7/1/03	0	25	0	surface	cm	Chena post-burn	NA	WGS84	64.77	-147.18	forest/scattered timberland	-10	AES_HF	11	AES_HF	NA	NA	70	AES_HF	5.9	AES_HF
CLBB9.2	7/1/03	0	25	0	surface	cm	Chena post-burn	NA	WGS84	64.77	-147.18	forest/scattered timberland	-10	AES_HF	9.1	AES_HF	NA	NA	79	AES_HF	4.6	AES_HF
CLBB9.5	7/1/03	0	25	0	surface	cm	Chena post-burn	NA	WGS84	64.77	-147.18	forest/scattered timberland	-10	AES_HF	4.8	AES_HF	NA	NA	83	AES_HF	5.2	AES_HF
CLBB10.2.5	7/1/03	0	25	0	surface	cm	Chena post-burn	NA	WGS84	64.77	-147.18	forest/scattered timberland	-10	AES_HF	3.4	AES_HF	NA	NA	56	AES_HF	-4	AES_HF
CLBB10.3.5	7/1/03	0	25	0	surface	cm	Chena post-burn	NA	WGS84	64.77	-147.18	forest/scattered timberland	-10	AES_HF	3.9	AES_HF	NA	NA	43	AES_HF	-4	AES_HF
CLBB11.2	7/1/03	0	25	0	surface	cm	Chena post-burn	NA	WGS84	64.77	-147.18	forest/scattered timberland	-10	AES_HF	17	AES_HF	NA	NA	120	AES_HF	8.8	AES_HF
CLBB11.4	7/1/03	0	25	0	surface	cm	Chena post-burn	NA	WGS84	64.77	-147.18	forest/scattered timberland	-10	AES_HF	2.2	AES_HF	NA	NA	36	AES_HF	-4	AES_HF
CLBB15.1.5	7/1/03	0	25	0	surface	cm	Chena post-burn	NA	WGS84	64.77	-147.18	forest/scattered timberland	-10	AES_HF	11	AES_HF	NA	NA	57	AES_HF	7.8	AES_HF
CLBB15.4.5	7/1/03	0	25	0	surface	cm	Chena post-burn	NA	WGS84	64.77	-147.18	forest/scattered timberland	-10	AES_HF	8.9	AES_HF	NA	NA	69	AES_HF	9.5	AES_HF
04AK27A	8/12/04	0	25	0	surface	cm	NA	NA	NAD27 Alaska	63.37801	-144.31239	tundra/alpine tundra	14	MS_HF	75	MS_HF	0.06	AA_CV	11.9	MS_HF	15.9	MS_HF
04AK30A	8/14/04	0	25	0	surface	cm	NA	NA	NAD27 Alaska	64.4081	-144.1909	tundra/alpine tundra	7.2	MS_HF	47.9	MS_HF	0.05	AA_CV	15.7	MS_HF	22.2	MS_HF
04AK31C	8/14/04	0	25	0	surface	cm	NA	NA	NAD27 Alaska	64.41364	-144.22353	tundra/alpine tundra	2	MS_HF	144	MS_HF	-0.02	AA_CV	35.7	MS_HF	8	MS_HF
04AK32C	8/14/04	0	25	0	surface	cm	NA	NA	NAD27 Alaska	64.4964	-144.07925	tundra/alpine tundra	5.8	MS_HF	40.4	MS_HF	-0.02	AA_CV	13.5	MS_HF	22.4	MS_HF
05AK32C	12/16/05	0	25	0	surface	cm	SW-facing 5% slope at edge of old road S King Ck; contact between diorite and biotite gneiss (Dag)	poorly defined	NAD27	64.3392	-144.25726	forest/scattered timberland	140	MS_HF	56.1	MS_HF	0.04	AA_CV	15.8	MS_HF	13.9	MS_HF
05AK42A	12/16/05	0	25	0	surface	cm	site on slightly sloping ridge crest that defines W side of Tibbs Ck drainage; Sec. 34; border phase biotite granodiorite (Kgb2)	poorly defined	NAD27	64.4336	-144.33649	forest/scattered timberland	8.4	MS_HF	57.5	MS_HF	0.11	AA_CV	13	MS_HF	12.5	MS_HF
02AK11C	6/26/02	0	25	0	surface	cm	O'Brien Ck	NA	NAD27	64.3505	-141.3956	tundra/alpine tundra	2	MS_HF	24	AES_HF	0.07	AA_CV	7.7	AES_HF	10.2	MS_HF
02AK12C	6/26/01	0	25	0	surface	cm	American Summit	NA	NAD27	64.6345	-141.3624	tundra/alpine tundra	6	MS_HF	133	AES_HF	0.05	AA_CV	48.1	AES_HF	6.8	MS_HF
020805AK1417A1	8/5/02	0	25	0	surface	cm	Denali Highway	NA	NAD27	63.2934	-148.0906	tundra/alpine tundra	17	MS_HF	100	AES_HF	0.1	AA_CV	35.9	AES_HF	7.8	MS_HF
05Flux006-3	7/1/05	0	25	0	surface	cm	ridge S; of Taylor Mnt abv high pan site	NA	NAD27	60.74654	-157.46512	tundra/alpine tundra	4	MS_HF	39	AES_HF	0.28	AA_CV	10.8	AES_HF	5.2	MS_HF
05Flux002-1	7/1/05	0	25	0	surface	cm	waste rock	NA	NAD27	60.79912	-158.85249	tundra/alpine tundra	9710	MS_HF	49	AES_HF	46400	AA_CV	10.9	AES_HF	6.9	MS_HF
05Flux004-3	7/1/05	0	25	0	surface	cm	Broken Shovel Prospect	NA	NAD27	60.78759	-158.84709	tundra/alpine tundra	14900	MS_HF	32	AES_HF	64.2	AA_CV	13.6	AES_HF	5.6	MS_HF
02AK16B2	8/14/02	0	25	0	surface	cm	Beatson Mine	NA	NAD27	60.04864	-147.89848	forest/scattered timberland	14	MS_HF	120	MS_HF	NA	NA	27	MS_HF	15	MS_HF
DFTC6.04	4/15/02	0	25	0	surface	cm	NA	NA	NAD27	63.89056	-145.74056	permafrost	-20	AES_HF	8	AES_HF	NA	NA	88	AES_HF	-6	AES_HF
DFTC6.10	4/15/02	0	25	0	surface	cm	NA	NA	NAD27	63.89056	-145.74056	permafrost	-10	AES_HF	32	AES_HF	NA	NA	230	AES_HF	7	AES_HF
DFTC6.15	4/15/02	0	25	0	surface	cm	NA	NA	NAD27	63.89056	-145.74056	permafrost	25	AES_HF	88	AES_HF	NA	NA	90	AES_HF	17	AES_HF
DFTC22.10	4/15/02	0	25	0	surface	cm	NA	NA	NAD27	63.89056	-145.74056	permafrost	-10	AES_HF	9	AES_HF	NA	NA	120	AES_HF	4	AES_HF
DFTC21.20	4/15/02	0	25	0	surface	cm	NA	NA	NAD27	63.89056	-145.74056	permafrost	11	AES_HF	29	AES_HF	NA	NA	200	AES_HF	6	AES_HF
DFTC16.8	4/15/02	0	25	0	surface	cm	NA	NA	NAD27	63.89056	-145.74056	permafrost	16	AES_HF	54	AES_HF	NA	NA	190	AES_HF	10	AES_HF
DFTC22.14	4/15/02	0	25	0	surface	cm	NA	NA	NAD27	63.89056	-145.74056	permafrost	12	AES_HF	68	AES_HF	NA	NA	350	AES_HF	14	AES_HF
DFTC16.10	4/15/02	0	25	0	surface	cm	NA	NA	NAD27	63.89056	-145.74056	permafrost	19	AES_HF	99	AES_HF	NA	NA	22	AES_HF	16	AES_HF
DFTC21.22	4/15/02	0	25	0	surface	cm	NA	NA	NAD27	63.89056	-145.74056	permafrost	10	AES_HF	87	AES_HF	NA	NA	23	AES_HF	16	AES_HF
DFTC23.8	4/15/02	0	25	0	surface	cm	NA	NA	NAD27	63.89056	-145.74056	permafrost	29	AES_HF	98	AES_HF	NA	NA	26	AES_HF	16	AES_HF
DFCC15.14	4/15/02	0	25	0	surface	cm	NA	NA	NAD27	63.84861	-145.71917	permafrost	-10	AES_HF	14	AES_HF	NA	NA	51	AES_HF	7	AES_HF
02AK17B1	8/14/02	0	25	0	surface	cm	Beatson Mine-control	NA	NAD27	60.0453	-147.9017	forest/scattered timberland	14	MS_HF	120	MS_HF	NA	NA	14	MS_HF	29	MS_HF
04AK22A	7/13/04	0	25	0	surface	cm	NA	NA	NAD27 Alaska	63.9211	-147.3408	tundra/alpine tundra	17	MS_HF	29.9	MS_HF	0.07	AA_CV	6	MS_HF	133	MS_HF
04AK23A	7/13/04	0	25	0	surface	cm	NA	NA	NAD27 Alaska	63.9222	-147.342	tundra/alpine tundra	19	MS_HF	15.1	MS_HF	0.06	AA_CV	7.5	MS_HF	270	MS_HF
04AK28A	8/12/04	0	25	0	surface	cm	NA	NA	NAD27 Alaska	63.36895	-144.30711	tundra/alpine tundra	29	MS_HF	72.2	MS_HF	0.04	AA_CV	9.9	MS_HF	17	MS_HF
04AK29A	8/12/04	0	25	0	surface	cm	NA	NA	NAD27 Alaska	64.36188	-144.30458	tundra/alpine tundra	14	MS_HF	59.7	MS_HF	0.08	AA_CV	19	MS_HF	16.8	MS_HF
04AK30C	8/14/04	0	25	0	surface	cm	NA	NA	NAD27 Alaska	64.4081	-144.1909	tundra/alpine tundra	8.6	MS_HF	58.4	MS_HF	0.03	AA_CV	20.3	MS_HF	24.4	MS_HF
04AK31A	8/14/04	0	25	0	surface	cm	NA	NA	NAD27 Alaska	64.41364	-144.22353	tundra/alpine tundra	7.8	MS_HF	98.1	MS_HF	0.02	AA_CV	25	MS_HF	12.4	MS_HF
04AK33A	8/14/04	0	25	0	surface	cm	NA	NA	NAD27 Alaska	64.4699	-144.05519	tundra/alpine tundra	3.7	MS_HF	45.4	MS_HF	0.08	AA_CV	13.8	MS_HF	7.8	MS_HF
04BW01B	8/16/04	0	25	0	surface	cm	NA	NA	NAD27 Alaska	65.18559	-147.24673	tundra/alpine tundra	6.1	MS_HF	44.7	MS_HF	0.07	AA_CV	28.3	MS_HF	14	MS_HF
04BW05U	8/16/04	0	25	0	surface	cm	NA	NA	NAD27 Alaska	65.11193	-147.48364	tundra/alpine tundra	13	MS_HF	78.7	MS_HF	0.06	AA_CV	26.6	MS_HF	13.3	MS_HF
04BW06U	8/16/04	0	25	0	surface	cm	NA	NA	NAD27 Alaska	65.11193	-147.48364	tundra/alpine tundra	12	MS_HF	79.4	MS_HF	0.07	AA_CV	32.5	MS_HF	12.7	MS_HF
05AK32B	12/16/05	0	25	0	surface	cm	SW-facing 5% slope at edge of old road S King Ck; contact between diorite and biotite gneiss (Dag)	poorly defined	NAD27	64.3392	-144.25726	forest/scattered timberland	140	MS_HF	43.4	MS_HF	0.03	AA_CV	12.4	MS_HF	12.8	MS_HF
05AK33C	12/16/05	0	25	0	surface	cm	S-facing 5% slope W and upslope of barrel dump at base of solifluction lobe, S King Ck bowl; biotite gneiss	poorly defined	NAD27	64.33939	-144.25056	forest/scattered timberland	80	MS_HF	58	MS_HF	0.02	AA_CV	16	MS_HF	15.8	MS_HF
05AK36C	12/16/05	0	25	0	surface	cm	NE-facing <5% slope at slope break 100ft abv W-Fork/S-Fork Goodpaster trib.; L bank; altered diorite	poorly defined	NAD27	64.29031	-144.25368	forest/scattered timberland	28	MS_HF	68.4	MS_HF	0.03	AA_CV	22.5	MS_HF	17.4	MS_HF
05AK37B	12/16/05	0	25	0	surface	cm	W-facing >5% slope below bench with helipad abv W-Fork/S-Fork Goodpaster trib.; augengneiss (Dag)	poorly defined	NAD27	64.29128	-144.26025	forest/scattered timberland	35	MS_HF	48.3	MS_HF	0.07	AA_CV	14.4	MS_HF	16.4	MS_HF
05AK39A	12/16/05	0	25	0	surface	cm	NE-facing nearly level sub-bench 30 ft; below ridge crest in Sphagnum/soil; augengneiss (Dag)	poorly defined	NAD27	64.36202	-144.29153	forest/scattered timberland	38	MS_HF	44.4	MS_HF	0.1	AA_CV	7.8	MS_HF	12.4	MS_HF
05AK39B	12/16/05	0	25	0	surface	cm	NE-facing nearly level sub-bench 30 ft; below ridge crest in Sphagnum/soil; augengneiss (Dag)	poorly defined	NAD27	64.36202	-144.29153	forest/scattered timberland	280	MS_HF	37	MS_HF	0.07	AA_CV	6	MS_HF	24.2	MS_HF
05AK40A	12/16/05	0	25	0	surface	cm	E-facing 10% slope on W-side of Sec. 1 below Tibbs/Last Chance confluence; biotite granodiorite colluvium (Kgb2)	poorly defined	NAD27	64.42589	-144.29674	forest/scattered timberland	7.7	MS_HF	76.9	MS_HF	0.03	AA_CV	20.2	MS_HF	13.2	MS_HF
05AK41C	12/16/05	0	25	0	surface	cm	W-facing 10% slope, Sec. 36 near mouth of Tibbs Ck; Goodpaster batholith (Kg)	poorly defined	NAD27	64.44276	-144.27498	forest/scattered timberland	5.6	MS_HF	37.7	MS_HF	-0.02	AA_CV	11.5	MS_HF	14.6	MS_HF
05AK43C	12/16/05	0	25	0	surface	cm	site on level bench abv and E of Tibbs/Last Chance confluence; granite (Kg)	poorly defined	NAD27	64.40899	-144.25401	forest/scattered timberland	10	MS_HF	80	MS_HF	0.03	AA_CV	30.8	MS_HF	20.1	MS_HF
02AK11A0	6/26/02	0	25	0	surface	cm	O'Brien Ck	NA	NAD27	64.3505	-141.3956	tundra/alpine tundra	-1	MS_HF	18	AES_HF	0.58	AA_CV	6.7	AES_HF	3.2	MS_HF
02AK12Ao	6/26/01	0	25	0	surface	cm	American Summit	NA	NAD27	64.6345	-141.3624	tundra/alpine tundra	2	MS_HF	61	AES_HF	0.14	AA_CV	27	AES_HF	3.3	MS_HF
020806AK1135A1	8/6/02	0	25	0	surface	cm	Yukon River near Steven's Pt	NA	NAD27	65.8791	-149.7011	tundra/alpine tundra	6	MS_HF	72	AES_HF	0.08	AA_CV	36	AES_HF	6.6	MS_HF
05Flux001-1	7/1/05	0	25	0	surface	cm	background- ridge near Cinnibar	NA	NAD27	60.79619	-158.75648	tundra/alpine tundra	2	MS_HF	29	AES_HF	0.5	AA_CV	14.2	AES_HF	4.8	MS_HF
05Flux003-1	7/1/05	0	25	0	surface	cm	soil abv Cinnibar mine cut	NA	NAD27	60.7994	-158.85237	tundra/alpine tundra	196	MS_HF	90	AES_HF	148	AA_CV	63.2	AES_HF	11.7	MS_HF
05Flux003-3	7/1/05	0	25	0	surface	cm	soil abv Cinnibar mine cut	NA	NAD27	60.7994	-158.85237	tundra/alpine tundra	679	MS_HF	119	AES_HF	550	AA_CV	70.5	AES_HF	12.3	MS_HF
05Flux006-1	7/1/05	0	25	0	surface	cm	ridge S; of Taylor Mnt abv high pan site	NA	NAD27	60.74654	-157.46512	tundra/alpine tundra	10	MS_HF	65	AES_HF	0.29	AA_CV	22	AES_HF	9.3	MS_HF
05Flux002-2	7/1/05	0	25	0	surface	cm	waste rock	NA	NAD27	60.79912	-158.85249	tundra/alpine tundra	5150	MS_HF	72	AES_HF	6090	AA_CV	36	AES_HF	7.7	MS_HF
02AK16C	8/14/02	0	25	0	surface	cm	Beatson Mine	NA	NAD27	60.04864	-147.89848	forest/scattered timberland	66	MS_HF	100	MS_HF	NA	NA	17	MS_HF	140	MS_HF
02AK17C	8/14/02	0	25	0	surface	cm	Beatson Mine-control	NA	NAD27	60.0453	-147.9017	forest/scattered timberland	8	MS_HF	120	MS_HF	NA	NA	21	MS_HF	25	MS_HF
02AK19A1	8/14/02	0	25	0	surface	cm	Dutchess Mine	NA	NAD27	60.0211	-147.9178	forest/scattered timberland	530	MS_HF	26	MS_HF	NA	NA	-2	MS_HF	350	MS_HF
05AK41A	12/16/05	0	25	0	surface	cm	W-facing 10% slope, Sec. 36 near mouth of Tibbs Ck; Goodpaster batholith (Kg)	poorly defined	NAD27	64.44276	-144.27498	forest/scattered timberland	3.9	MS_HF	39.1	MS_HF	0.03	AA_CV	12.3	MS_HF	12.6	MS_HF
04AK23C	7/13/04	0	25	0	surface	cm	NA	NA	NAD27 Alaska	63.9222	-147.342	tundra/alpine tundra	16	MS_HF	11.5	MS_HF	0.04	AA_CV	6.6	MS_HF	284	MS_HF
04AK27B	8/12/04	0	25	0	surface	cm	NA	NA	NAD27 Alaska	63.37801	-144.31239	tundra/alpine tundra	24	MS_HF	101	MS_HF	0.04	AA_CV	27.4	MS_HF	23.8	MS_HF
04AK29C	8/12/04	0	25	0	surface	cm	NA	NA	NAD27 Alaska	64.36188	-144.30458	tundra/alpine tundra	16	MS_HF	83.1	MS_HF	-0.02	AA_CV	34.4	MS_HF	17.9	MS_HF
04BW04U	8/16/04	0	25	0	surface	cm	NA	NA	NAD27 Alaska	65.11193	-147.48364	tundra/alpine tundra	12	MS_HF	77.1	MS_HF	0.06	AA_CV	31.9	MS_HF	12.4	MS_HF
05AK35B	12/16/05	0	25	0	surface	cm	site on level sub-bench below Gray Lead trenches below ridge crest; contact of diorite and biotite gneiss	poorly defined	NAD27	64.34354	-144.25171	forest/scattered timberland	320	MS_HF	31.1	MS_HF	0.06	AA_CV	10.2	MS_HF	13.3	MS_HF
05AK41B	12/16/05	0	25	0	surface	cm	W-facing 10% slope, Sec. 36 near mouth of Tibbs Ck; Goodpaster batholith (Kg)	poorly defined	NAD27	64.44276	-144.27498	forest/scattered timberland	4	MS_HF	29.6	MS_HF	-0.02	AA_CV	9.9	MS_HF	13.2	MS_HF
05Flux001-2	7/1/05	0	25	0	surface	cm	background- ridge near Cinnibar	NA	NAD27	60.79619	-158.75648	tundra/alpine tundra	11	MS_HF	51	AES_HF	2.15	AA_CV	19	AES_HF	8.9	MS_HF
05Flux004-2	7/1/05	0	25	0	surface	cm	Broken Shovel Prospect	NA	NAD27	60.78759	-158.84709	tundra/alpine tundra	1700	MS_HF	39	AES_HF	103	AA_CV	26.5	AES_HF	6.7	MS_HF
02AK17AO	8/14/02	0	25	0	surface	cm	Beatson Mine-control	NA	NAD27	60.0453	-147.9017	forest/scattered timberland	1	MS_HF	4	MS_HF	NA	NA	-2	MS_HF	6.9	MS_HF
02AK17A1	8/14/02	0	25	0	surface	cm	Beatson Mine-control	NA	NAD27	60.0453	-147.9017	forest/scattered timberland	8.5	MS_HF	79	MS_HF	NA	NA	-2	MS_HF	12	MS_HF
03AK01SA	7/14/99	0	5	0	surface	cm	NA	poorly defined	NAD27	64.41215	-144.34042	tundra/alpine tundra	16	MS_HF	104	MS_HF	0.09	AA_CV	40.9	MS_HF	29.2	MS_HF
03AK03SA	7/17/99	0	5	0	surface	cm	NA	poorly defined	NAD27	64.37413	-144.21433	tundra/alpine tundra	27	MS_HF	112	MS_HF	0.1	AA_CV	30.8	MS_HF	22.5	MS_HF
03AK05SA	7/17/99	0	5	0	surface	cm	NA	poorly defined	NAD27	64.36482	-144.2372	tundra/alpine tundra	20	MS_HF	109	MS_HF	0.07	AA_CV	13	MS_HF	32.9	MS_HF
03AK06SA	7/18/99	0	5	0	surface	cm	NA	poorly defined	NAD27	64.3563	-144.24728	tundra/alpine tundra	17	MS_HF	99.3	MS_HF	0.03	AA_CV	29.5	MS_HF	20.9	MS_HF
03AK07SA	7/18/99	0	5	0	surface	cm	NA	poorly defined	NAD27	64.349	-144.26187	tundra/alpine tundra	1000	MS_HF	93.2	MS_HF	0.03	AA_CV	40.8	MS_HF	21.9	MS_HF
03AK08SA	7/18/99	0	5	0	surface	cm	NA	poorly defined	NAD27	64.3465	-144.28728	tundra/alpine tundra	72.9	MS_HF	52.7	MS_HF	0.09	AA_CV	18.5	MS_HF	15.9	MS_HF
03AK09SA	7/19/99	0	5	0	surface	cm	NA	poorly defined	NAD27	64.34315	-144.25195	tundra/alpine tundra	130	MS_HF	43.6	MS_HF	0.05	AA_CV	19	MS_HF	15.7	MS_HF
03AK10SA	7/19/99	0	5	0	surface	cm	NA	poorly defined	NAD27	64.33665	-144.24965	tundra/alpine tundra	24	MS_HF	114	MS_HF	0.03	AA_CV	20.8	MS_HF	20.3	MS_HF
03AK11SA	7/19/99	0	5	0	surface	cm	NA	poorly defined	NAD27	64.39777	-144.38553	tundra/alpine tundra	7.3	MS_HF	103	MS_HF	0.05	AA_CV	37.4	MS_HF	19.1	MS_HF
03AK12SA	7/19/99	0	5	0	surface	cm	NA	poorly defined	NAD27	64.40048	-144.35812	tundra/alpine tundra	54	MS_HF	98.8	MS_HF	0.03	AA_CV	28.9	MS_HF	27.2	MS_HF
03AK13SA	7/19/99	0	5	0	surface	cm	NA	poorly defined	NAD27	64.38665	-144.23182	tundra/alpine tundra	25	MS_HF	104	MS_HF	0.03	AA_CV	39.7	MS_HF	22.9	MS_HF
03AK14SA	7/20/99	0	5	0	surface	cm	NA	poorly defined	NAD27	64.35342	-144.21053	tundra/alpine tundra	24	MS_HF	85.8	MS_HF	0.07	AA_CV	22.2	MS_HF	25.1	MS_HF
03AK15SA	7/20/99	0	5	0	surface	cm	NA	poorly defined	NAD27	64.37135	-144.20402	tundra/alpine tundra	10	MS_HF	78.3	MS_HF	0.06	AA_CV	11.5	MS_HF	18.3	MS_HF
C03AK02A	7/20/99	0	5	0	surface	cm	NA	poorly defined	NAD27	60.20035	-151.43755	tundra/alpine tundra	4.8	MS_HF	54.7	MS_HF	0.04	AA_CV	18.9	MS_HF	9.9	MS_HF
C03AK03AB	7/20/99	0	5	0	surface	cm	NA	poorly defined	NAD27	59.74457	-151.25388	tundra/alpine tundra	4.5	MS_HF	33.4	MS_HF	0.05	AA_CV	11.1	MS_HF	9.7	MS_HF
C03AK19A	7/20/99	0	5	0	surface	cm	NA	poorly defined	NAD27	64.5712	-146.75113	tundra/alpine tundra	14	MS_HF	103	MS_HF	0.06	AA_CV	29.4	MS_HF	20.6	MS_HF
03BRONBRN1	7/20/99	0	20	0	surface	cm	NA	poorly defined	NAD27	64.255	-141.7996	tundra/alpine tundra	7.9	MS_HF	65.6	MS_HF	0.02	AA_CV	18.4	MS_HF	15.7	MS_HF
03BRONBRN2	7/20/99	0	20	0	surface	cm	NA	poorly defined	NAD27	64.255	-141.7996	tundra/alpine tundra	12	MS_HF	74.7	MS_HF	0.04	AA_CV	27.6	MS_HF	16.3	MS_HF
03BRONBRN3	7/20/99	0	20	0	surface	cm	NA	poorly defined	NAD27	64.255	-141.7996	tundra/alpine tundra	7.1	MS_HF	35.4	MS_HF	0.05	AA_CV	20.3	MS_HF	14.9	MS_HF
03BRONUN1	7/20/99	0	20	0	surface	cm	NA	poorly defined	NAD27	64.255	-141.7996	tundra/alpine tundra	5.8	MS_HF	66.1	MS_HF	0.03	AA_CV	18.3	MS_HF	15.2	MS_HF
03BRONUN2	7/20/99	0	20	0	surface	cm	NA	poorly defined	NAD27	64.255	-141.7996	tundra/alpine tundra	5.4	MS_HF	29.9	MS_HF	0.04	AA_CV	12.1	MS_HF	13.8	MS_HF
03BRONUN3	7/20/99	0	20	0	surface	cm	NA	poorly defined	NAD27	64.255	-141.7996	tundra/alpine tundra	9.2	MS_HF	39	MS_HF	0.06	AA_CV	18.2	MS_HF	14.4	MS_HF
03AKBS1	7/20/99	0	20	0	surface	cm	NA	poorly defined	NAD27	64.213	-145.2182	tundra/alpine tundra	8.8	MS_HF	90.6	MS_HF	0.07	AA_CV	45.5	MS_HF	19.3	MS_HF
03AKBS2	7/20/99	0	20	0	surface	cm	NA	poorly defined	NAD27	64.213	-145.2182	tundra/alpine tundra	16	MS_HF	80.6	MS_HF	0.07	AA_CV	54	MS_HF	17.2	MS_HF
03AKBS3	7/20/99	0	20	0	surface	cm	NA	poorly defined	NAD27	64.213	-145.2182	tundra/alpine tundra	16	MS_HF	93.4	MS_HF	0.08	AA_CV	42	MS_HF	18.4	MS_HF
03AKUBN1	7/20/99	0	20	0	surface	cm	NA	poorly defined	NAD27	64.213	-145.2182	tundra/alpine tundra	22	MS_HF	87.9	MS_HF	0.09	AA_CV	52.4	MS_HF	16.8	MS_HF
05AK35A	12/16/05	0	25	0	surface	cm	site on level sub-bench below Gray Lead trenches below ridge crest; contact of diorite and biotite gneiss	poorly defined	NAD27	64.34354	-144.25171	forest/scattered timberland	79	MS_HF	38.6	MS_HF	0.2	AA_CV	11.7	MS_HF	10.6	MS_HF
05Flux004-1	7/1/05	0	25	0	surface	cm	Broken Shovel Prospect	NA	NAD27	60.78759	-158.84709	tundra/alpine tundra	14300	MS_HF	58	AES_HF	40.1	AA_CV	15.7	AES_HF	6.9	MS_HF
01AK26/0-3	7/1/01	0	10	0	surface	cm	NA	poorly defined	NAD27	64.2415	-141.76	forest/scattered timberland	3.4	AA_HG_ST	170	MS_HF	0.06	AA_CV	70	MS_HF	9.9	MS_HF
01AK27/0-3	7/1/01	0	10	0	surface	cm	NA	poorly defined	NAD27	64.2415	-141.7602	forest/scattered timberland	4.2	AA_HG_ST	100	MS_HF	0.04	AA_CV	39	MS_HF	12	MS_HF
JC01AK02B	7/1/01	0	10	0	surface	cm	NA	poorly defined	NAD27	64.35	-141.3928	forest/scattered timberland	2.2	AA_HG_ST	66	MS_HF	0.04	AA_CV	37	MS_HF	12	MS_HF
DFTC11.34	4/15/02	0	25	0	surface	cm	NA	NA	NAD27	63.89056	-145.74056	permafrost	27	AES_HF	89	AES_HF	NA	NA	33	AES_HF	17	AES_HF
DFTB1.0.1	4/15/02	0	25	0	surface	cm	NA	NA	NAD27	63.91917	-145.74472	permafrost	19	AES_HF	44	AES_HF	NA	NA	270	AES_HF	20	AES_HF
DFTB4.001	4/15/02	0	25	0	surface	cm	NA	NA	NAD27	63.91972	-145.7425	permafrost	-10	AES_HF	27	AES_HF	NA	NA	120	AES_HF	9	AES_HF
DFTB5.0.1	4/15/02	0	25	0	surface	cm	NA	NA	NAD27	63.92083	-145.7425	permafrost	-10	AES_HF	22	AES_HF	NA	NA	170	AES_HF	8	AES_HF
DFTB7.01	4/15/02	0	25	0	surface	cm	NA	NA	NAD27	63.92028	-145.74278	permafrost	-10	AES_HF	11	AES_HF	NA	NA	86	AES_HF	8	AES_HF
DFTB4.1	4/15/02	0	25	0	surface	cm	NA	NA	NAD27	63.91972	-145.7425	permafrost	12	AES_HF	38	AES_HF	NA	NA	170	AES_HF	13	AES_HF
DFTB7.1	4/15/02	0	25	0	surface	cm	NA	NA	NAD27	63.92028	-145.74278	permafrost	11	AES_HF	22	AES_HF	NA	NA	150	AES_HF	11	AES_HF
DB1.01	4/15/02	0	25	0	surface	cm	NA	NA	NAD27	63.92028	-145.74278	permafrost	-10	AES_HF	17	AES_HF	NA	NA	120	AES_HF	8	AES_HF
DFCC12.5	4/15/02	0	25	0	surface	cm	NA	NA	NAD27	63.83361	-145.72	permafrost	-10	AES_HF	9	AES_HF	NA	NA	32	AES_HF	-4	AES_HF
DFCC14.6	4/15/02	0	25	0	surface	cm	NA	NA	NAD27	63.84861	-145.71917	permafrost	-10	AES_HF	14	AES_HF	NA	NA	49	AES_HF	-4	AES_HF
DFCC16.7	4/15/02	0	25	0	surface	cm	NA	NA	NAD27	63.84861	-145.71917	permafrost	-10	AES_HF	12	AES_HF	NA	NA	39	AES_HF	-4	AES_HF
020805AK1417B	8/5/02	0	25	0	surface	cm	Denali Highway	NA	NAD27	63.2934	-148.0906	tundra/alpine tundra	17	MS_HF	134	AES_HF	0.02	AA_CV	27.4	AES_HF	9.4	MS_HF
99EB713SO	7/9/99	0	25	0	surface	cm	upstream on Red Devil Ck, well abv site 701, approx. 15 feet from Ck but may still be in flood plain	NA	WGS84	61.75619	-157.30776	shrub covered	38.6	AA_HG_ST	78	AES_HF	1.8	AA_CV	36	AES_HF	10	AES_HF
00EB801SO	8/1/00	0	25	0	surface	cm	surface mined area near collapsed adit	NA	WGS84	61.76167	-157.31556	shrub covered	878	AA_HG_ST	43	AES_HF	53.5	AA_CV	58	AES_HF	11	AES_HF
00EB803SO	8/2/00	0	25	0	surface	cm	upstream abv water pump shack	NA	WGS84	61.75861	-157.3175	shrub covered	25	AA_HG_ST	51	AES_HF	3.48	AA_CV	34	AES_HF	12	AES_HF
00EB806SO	8/2/00	0	25	0	surface	cm	retort area abv hopper in undisturbed ground	NA	WGS84	61.75944	-157.31111	shrub covered	35.4	AA_HG_ST	36	AES_HF	3.67	AA_CV	39	AES_HF	9	AES_HF
00EB807SO	8/2/00	0	25	0	surface	cm	retort area abv hopper in undisturbed ground, site duplicate	NA	WGS84	61.75944	-157.31111	shrub covered	21.3	AA_HG_ST	37	AES_HF	4.31	AA_CV	39	AES_HF	10	AES_HF
00EB808SO	8/2/00	0	20	0	surface	cm	tailings/calcines area, 0-20 cm	NA	WGS84	61.76028	-157.3125	mine tailings	4540	AA_HG_ST	61	AES_HF	267	AA_CV	38	AES_HF	81	AES_HF
00EB811SO	8/3/00	0	25	0	surface	cm	upstream of Red Devil mine along Kuskokwim River, 10 m from river bank	NA	WGS84	61.76139	-157.30778	shrub covered	44.8	AA_HG_ST	44	AES_HF	2.09	AA_CV	34	AES_HF	14	AES_HF
00EB812SO	8/1/00	0	25	0	surface	cm	bank soil at FeOx stained seep near Red Devil Ck road crossing	NA	WGS84	61.75833	-157.3175	shrub covered	6130	AA_HG_ST	67	AES_HF	436	AA_CV	67	AES_HF	56	AES_HF
DFCB10.01	4/15/02	0	25	0	surface	cm	NA	NA	NAD27	63.84889	-145.71306	permafrost	-10	AES_HF	13	AES_HF	NA	NA	160	AES_HF	4	AES_HF
BED4	8/2/01	0	1	0	surface	ft	NA	NA	NA	60.63187	-161.04314	surface	4.5	AA_HG_ST	28	AES_HF	0.05	AA_CV	8	AES_HF	9	AES_HF
UGD6	8/2/01	0	0.5	0	surface	ft	NA	NA	NA	57.971	-157.07887	surface	6.5	AA_HG_ST	23	AES_HF	0.05	AA_CV	8	AES_HF	10	AES_HF
UGD4	8/2/01	0	0.5	0	surface	ft	NA	NA	NA	57.65651	-157.1046	surface	6.8	AA_HG_ST	11	AES_HF	0.05	AA_CV	-3	AES_HF	-4	AES_HF
MAE2	7/28/01	0	1	0	surface	ft	NA	NA	NA	61.18235	-163.63484	surface	14.8	AA_HG_ST	75	AES_HF	0.08	AA_CV	32	AES_HF	10	AES_HF
UGB6	8/3/01	0	1	0	surface	ft	NA	NA	NA	57.97905	-157.45499	surface	7.5	AA_HG_ST	17	AES_HF	0.07	AA_CV	5	AES_HF	6	AES_HF
UGC4	8/3/01	0	0.1	0	surface	ft	NA	NA	NA	57.6192	-157.40923	surface	8.2	AA_HG_ST	18	AES_HF	0.06	AA_CV	4	AES_HF	7	AES_HF
BBG3	8/3/01	0	0.5	0	surface	ft	NA	NA	NA	57.35829	-158.02752	surface	4.8	AA_HG_ST	14	AES_HF	0.03	AA_CV	4	AES_HF	5	AES_HF
UGC5	8/2/01	0	0.25	0	surface	ft	NA	NA	NA	57.69478	-157.18618	surface	8.3	AA_HG_ST	11	AES_HF	0.1	AA_CV	-3	AES_HF	5	AES_HF
UGA3	8/3/01	0	0.25	0	surface	ft	NA	NA	NA	57.47012	-157.92118	surface	5.7	AA_HG_ST	34	AES_HF	0.13	AA_CV	13	AES_HF	5	AES_HF
99EB702SO	7/8/99	0	12	0	surface	in	surface mined area near collapsed retort, 0-12 inches	NA	WGS84	61.75676	-157.3089	shrub covered	325	AA_HG_ST	75	AES_HF	42	AA_CV	34	AES_HF	13	AES_HF
99EB705SO	7/8/99	0	8	0	surface	in	behind and abv retort, undisturbed area, 0-8 inches	NA	WGS84	61.75553	-157.30653	shrub covered	99.2	AA_HG_ST	76	AES_HF	6.84	AA_CV	24	AES_HF	14	AES_HF
99EB706SO	7/8/99	0	18	0	surface	in	behind and abv retort, undisturbed area, 8-18 inches	NA	WGS84	61.75553	-157.30653	shrub covered	18	AA_HG_ST	78	AES_HF	0.84	AA_CV	29	AES_HF	12	AES_HF
99EB707SO	7/8/99	0	10	0	surface	in	below tailings area, 0-10 inches	NA	WGS84	61.75636	-157.30714	shrub covered	8930	AA_HG_ST	122	AES_HF	389	AA_CV	51	AES_HF	141	AES_HF
99EB709SO	7/8/99	0	12	0	surface	in	tailings/calcines 0-12 inches	NA	WGS84	61.75611	-157.30748	mine tailings	8280	AA_HG_ST	168	AES_HF	2170	AA_CV	52	AES_HF	70	AES_HF
99EB711SO	7/9/99	0	3	0	surface	in	immediately behind retort building, 0-3 inches, liquid Hg visible	NA	WGS84	61.75575	-157.30715	mine tailings	1350	AA_HG_ST	166	AES_HF	1290	AA_CV	73	AES_HF	28	AES_HF
99EB712SO	7/9/99	0	3	0	surface	in	immediately behind retort building, 0-3 inches, liquid Hg visible, site duplicate	NA	WGS84	61.75575	-157.30715	mine tailings	1240	AA_HG_ST	111	AES_HF	987	AA_CV	71	AES_HF	26	AES_HF
00EB821SO	8/4/00	0	6	0	surface	in	approx. 20 feet behind condensing part of retort building, HLA/FS-058	NA	WGS84	61.75575	-157.30715	mine tailings	2950	AA_HG_ST	116	AES_HF	2450	AA_CV	65	AES_HF	82	AES_HF
BIA3	7/31/01	0	3	0	surface	in	NA	NA	NA	60.36661	-164.96783	surface	10.4	AA_HG_ST	54	AES_HF	0.08	AA_CV	19	AES_HF	11	AES_HF
BIB1	7/31/01	0	2	0	surface	in	NA	NA	NA	60.12964	-164.44655	surface	12.2	AA_HG_ST	56	AES_HF	0.04	AA_CV	21	AES_HF	11	AES_HF
BIB2	7/31/01	0	0.5	0	surface	in	NA	NA	NA	60.32391	-164.50691	surface	7.7	AA_HG_ST	78	AES_HF	0.04	AA_CV	30	AES_HF	11	AES_HF
BIC1	7/31/01	0	2	0	surface	in	NA	NA	NA	60.12746	-164.34328	surface	4.5	AA_HG_ST	45	AES_HF	0.06	AA_CV	15	AES_HF	11	AES_HF
BIC1AOV2	7/31/01	0	5	0	surface	in	NA	NA	NA	60.12418	-164.35303	surface	10.1	AA_HG_ST	59	AES_HF	0.08	AA_CV	20	AES_HF	12	AES_HF
NIJ3	7/31/01	0	0.5	0	surface	in	NA	NA	NA	60.45228	-165.05569	surface	15.2	AA_HG_ST	33	AES_HF	0.06	AA_CV	23	AES_HF	11	AES_HF
BIB5	7/30/01	0	5	0	surface	in	NA	NA	NA	60.7077	-164.42924	surface	9.6	AA_HG_ST	59	AES_HF	0.17	AA_CV	43	AES_HF	13	AES_HF
BIB6	7/29/01	0	5	0	surface	in	NA	NA	NA	60.86293	-164.42192	surface	15.8	AA_HG_ST	75	AES_HF	0.15	AA_CV	35	AES_HF	15	AES_HF
BIC4	7/30/01	0	1	0	surface	in	NA	NA	NA	60.54006	-164.35229	surface	10	AA_HG_ST	58	AES_HF	0.33	AA_CV	19	AES_HF	10	AES_HF
BIC5AOV1	7/29/01	0	1	0	surface	in	NA	NA	NA	60.72396	-164.24095	surface	3	AA_HG_ST	62	AES_HF	0.1	AA_CV	18	AES_HF	12	AES_HF
HBI4	7/26/01	0	0.5	0	surface	in	NA	NA	NA	61.5373	-165.05939	surface	4.2	AA_HG_ST	33	AES_HF	0.08	AA_CV	12	AES_HF	9	AES_HF
MAC2	7/27/01	0	1	0	surface	in	NA	NA	NA	61.2858	-164.28903	surface	7	AA_HG_ST	78	AES_HF	0.06	AA_CV	33	AES_HF	13	AES_HF
BIJ4	8/2/01	0	1	0	surface	in	NA	NA	NA	60.64486	-162.23967	surface	3.4	AA_HG_ST	64	AES_HF	0.03	AA_CV	26	AES_HF	12	AES_HF
KWB3	7/24/01	0	4	0	surface	in	NA	NA	NA	62.45414	-164.61191	surface	4.2	AA_HG_ST	33	AES_HF	0.06	AA_CV	12	AES_HF	9	AES_HF
KWC5	7/23/01	0	0.5	0	surface	in	NA	NA	NA	62.66138	-164.01988	surface	7	AA_HG_ST	63	AES_HF	0.03	AA_CV	33	AES_HF	11	AES_HF
BIH1AOV2	8/3/01	0	5	0	surface	in	NA	NA	NA	60.02108	-162.75517	surface	13.9	AA_HG_ST	59	AES_HF	0.04	AA_CV	24	AES_HF	12	AES_HF
BIH1AOV3	8/3/01	0	5	0	surface	in	NA	NA	NA	60.02108	-162.75517	surface	12.9	AA_HG_ST	58	AES_HF	0.04	AA_CV	24	AES_HF	12	AES_HF
MAF3	8/5/01	0	1	0	surface	in	NA	NA	NA	61.37723	-162.95707	surface	3.8	AA_HG_ST	37	AES_HF	0.03	AA_CV	17	AES_HF	9	AES_HF
BEA4	8/2/01	0	1	0	surface	in	NA	NA	NA	60.63722	-161.71515	surface	5.9	AA_HG_ST	65	AES_HF	0.04	AA_CV	24	AES_HF	13	AES_HF
MAA4	7/26/01	0	1	0	surface	in	NA	NA	NA	61.63734	-164.94705	surface	19.1	AA_HG_ST	89	AES_HF	0.05	AA_CV	41	AES_HF	18	AES_HF
HBI1	7/28/01	0	0.5	0	surface	in	NA	NA	NA	61.06007	-165.02986	surface	18	AA_HG_ST	78	AES_HF	0.05	AA_CV	36	AES_HF	16	AES_HF
KWB5	7/23/01	0	1	0	surface	in	NA	NA	NA	62.8005	-164.61014	surface	12.2	AA_HG_ST	65	AES_HF	0.05	AA_CV	34	AES_HF	15	AES_HF
BII1	8/3/01	0	2	0	surface	in	NA	NA	NA	60.09019	-162.53007	surface	17.5	AA_HG_ST	63	AES_HF	0.11	AA_CV	28	AES_HF	13	AES_HF
KWC2	7/24/01	0	2	0	surface	in	NA	NA	NA	62.30956	-164.27907	surface	4.4	AA_HG_ST	42	AES_HF	0.06	AA_CV	12	AES_HF	8	AES_HF
BIH1AOV1	8/3/01	0	5	0	surface	in	NA	NA	NA	60.02108	-162.75517	surface	13.9	AA_HG_ST	65	AES_HF	0.05	AA_CV	31	AES_HF	8	AES_HF
MAB1	7/28/01	0	1	0	surface	in	NA	NA	NA	61.03858	-164.61488	surface	15	AA_HG_ST	93	AES_HF	0.06	AA_CV	43	AES_HF	12	AES_HF
MAC3AOV1	7/27/01	0	1	0	surface	in	NA	NA	NA	61.34839	-164.33983	surface	4.6	AA_HG_ST	47	AES_HF	0.06	AA_CV	22	AES_HF	7	AES_HF
BLI4	7/24/01	0	6	0	surface	in	NA	NA	NA	62.54089	-165.03003	surface	12.1	AA_HG_ST	77	AES_HF	0.05	AA_CV	34	AES_HF	9	AES_HF
KWB2AOV2	7/25/01	0	2	0	surface	in	NA	NA	NA	62.25232	-164.32792	surface	3.9	AA_HG_ST	53	AES_HF	0.05	AA_CV	16	AES_HF	11	AES_HF
KWB2AOV3	7/25/01	0	2	0	surface	in	NA	NA	NA	62.25232	-164.32792	surface	4.9	AA_HG_ST	48	AES_HF	0.05	AA_CV	15	AES_HF	7	AES_HF
MAA3	7/27/01	0	1	0	surface	in	NA	NA	NA	61.37768	-164.73532	surface	16.8	AA_HG_ST	96	AES_HF	0.08	AA_CV	46	AES_HF	15	AES_HF
TMF1	8/13/01	0	0.5	0	surface	in	NA	NA	NA	60.14645	-157.47703	surface	8.3	AA_HG_ST	53	AES_HF	0.04	AA_CV	19	AES_HF	14	AES_HF
KWC6	7/22/01	0	1	0	surface	in	NA	NA	NA	62.87705	-164.28384	surface	12.3	AA_HG_ST	79	AES_HF	0.05	AA_CV	38	AES_HF	10	AES_HF
MAD2	7/28/01	0	5	0	surface	in	NA	NA	NA	61.201	-163.69212	surface	10.4	AA_HG_ST	65	AES_HF	0.06	AA_CV	29	AES_HF	11	AES_HF
HBG3	7/26/01	0	2	0	surface	in	NA	NA	NA	61.3556	-165.70271	surface	15.3	AA_HG_ST	86	AES_HF	0.09	AA_CV	36	AES_HF	12	AES_HF
HBI6	7/26/01	0	2	0	surface	in	NA	NA	NA	61.96081	-165.3045	surface	11	AA_HG_ST	65	AES_HF	0.06	AA_CV	23	AES_HF	10	AES_HF
HBH6	7/26/01	0	1.5	0	surface	in	NA	NA	NA	61.97225	-165.38268	surface	8.1	AA_HG_ST	62	AES_HF	0.07	AA_CV	31	AES_HF	15	AES_HF
MAB6	7/26/01	0	1	0	surface	in	NA	NA	NA	61.87824	-164.63777	surface	8.6	AA_HG_ST	96	AES_HF	0.07	AA_CV	37	AES_HF	14	AES_HF
BII3	8/3/01	0	1.5	0	surface	in	NA	NA	NA	60.46053	-162.56209	surface	12	AA_HG_ST	42	AES_HF	0.05	AA_CV	31	AES_HF	10	AES_HF
GBB6	8/4/01	0	5	0	surface	in	NA	NA	NA	59.87039	-161.43021	surface	10.8	AA_HG_ST	58	AES_HF	0.08	AA_CV	26	AES_HF	9	AES_HF
KWA6	7/22/01	0	1	0	surface	in	NA	NA	NA	62.94642	-164.74908	surface	7.8	AA_HG_ST	71	AES_HF	0.03	AA_CV	32	AES_HF	9	AES_HF
BEA5	8/4/01	0	2	0	surface	in	NA	NA	NA	60.76062	-161.93886	surface	3.9	AA_HG_ST	49	AES_HF	0.03	AA_CV	20	AES_HF	9	AES_HF
MAC3AOV2	7/27/01	0	1	0	surface	in	NA	NA	NA	61.34839	-164.33983	surface	3.6	AA_HG_ST	59	AES_HF	0.06	AA_CV	26	AES_HF	6	AES_HF
MAC3AOV3	7/27/01	0	1	0	surface	in	NA	NA	NA	61.34839	-164.33983	surface	2.8	AA_HG_ST	58	AES_HF	0.06	AA_CV	26	AES_HF	6	AES_HF
MAI3	8/5/01	0	0.5	0	surface	in	NA	NA	NA	61.42508	-162.01299	surface	6.3	AA_HG_ST	22	AES_HF	0.02	AA_CV	12	AES_HF	8	AES_HF
BED2	8/4/01	0	5	0	surface	in	NA	NA	NA	60.03174	-161.74908	surface	10.3	AA_HG_ST	29	AES_HF	0.07	AA_CV	19	AES_HF	7	AES_HF
KWE6	7/23/01	0	0.5	0	surface	in	NA	NA	NA	62.95089	-163.39264	surface	9	AA_HG_ST	85	AES_HF	0.08	AA_CV	32	AES_HF	13	AES_HF
MAA6	7/26/01	0	6	0	surface	in	NA	NA	NA	61.96932	-164.94582	surface	11.4	AA_HG_ST	79	AES_HF	0.06	AA_CV	40	AES_HF	10	AES_HF
HBH2	7/27/01	0	1	0	surface	in	NA	NA	NA	61.19166	-165.38988	surface	14.6	AA_HG_ST	63	AES_HF	0.06	AA_CV	34	AES_HF	11	AES_HF
BIH4	8/3/01	0	2	0	surface	in	NA	NA	NA	60.53604	-162.65842	surface	18	AA_HG_ST	72	AES_HF	0.1	AA_CV	34	AES_HF	13	AES_HF
HBH3	7/26/01	0	1	0	surface	in	NA	NA	NA	61.35662	-165.39043	surface	13.6	AA_HG_ST	71	AES_HF	0.06	AA_CV	36	AES_HF	9	AES_HF
MAC3	7/27/01	0	1	0	surface	in	NA	NA	NA	61.46114	-164.28714	surface	5	AA_HG_ST	93	AES_HF	0.53	AA_CV	39	AES_HF	5	AES_HF
BLH2	7/25/01	0	2	0	surface	in	NA	NA	NA	62.32687	-165.39561	surface	19.5	AA_HG_ST	67	AES_HF	0.07	AA_CV	30	AES_HF	11	AES_HF
BII2	8/3/01	0	1	0	surface	in	NA	NA	NA	60.29229	-162.35373	surface	10.7	AA_HG_ST	50	AES_HF	0.05	AA_CV	22	AES_HF	7	AES_HF
HBH4	7/26/01	0	1	0	surface	in	NA	NA	NA	61.62795	-165.37648	surface	9.3	AA_HG_ST	50	AES_HF	0.04	AA_CV	33	AES_HF	9	AES_HF
KWE5	7/23/01	0	4	0	surface	in	NA	NA	NA	62.70503	-163.38644	surface	5.2	AA_HG_ST	58	AES_HF	0.09	AA_CV	27	AES_HF	8	AES_HF
KWF4	7/24/01	0	1	0	surface	in	NA	NA	NA	62.54866	-163.09294	surface	11.2	AA_HG_ST	63	AES_HF	0.05	AA_CV	34	AES_HF	12	AES_HF
BEB3	8/4/01	0	1	0	surface	in	NA	NA	NA	60.37546	-161.44572	surface	1.8	AA_HG_ST	21	AES_HF	0.02	AA_CV	14	AES_HF	5	AES_HF
KWC3	7/24/01	0	1	0	surface	in	NA	NA	NA	62.37823	-164.07335	surface	12.3	AA_HG_ST	64	AES_HF	0.08	AA_CV	29	AES_HF	10	AES_HF
MAC1	7/28/01	0	1	0	surface	in	NA	NA	NA	61.02822	-164.26981	surface	11	AA_HG_ST	80	AES_HF	0.05	AA_CV	36	AES_HF	9	AES_HF
KWA1	7/25/01	0	2	0	surface	in	NA	NA	NA	62.04798	-164.94258	surface	3.8	AA_HG_ST	49	AES_HF	0.03	AA_CV	25	AES_HF	6	AES_HF
HBH5	7/26/01	0	1	0	surface	in	NA	NA	NA	61.70216	-165.39502	surface	15.8	AA_HG_ST	85	AES_HF	0.1	AA_CV	41	AES_HF	13	AES_HF
KWA4	7/24/01	0	4	0	surface	in	NA	NA	NA	62.62855	-164.72482	surface	10.8	AA_HG_ST	75	AES_HF	0.05	AA_CV	33	AES_HF	9	AES_HF
BLI2	7/25/01	0	3	0	surface	in	NA	NA	NA	62.3041	-165.04131	surface	14	AA_HG_ST	70	AES_HF	0.24	AA_CV	33	AES_HF	10	AES_HF
KWA3	7/24/01	0	4	0	surface	in	NA	NA	NA	62.45182	-164.9438	surface	7.2	AA_HG_ST	68	AES_HF	0.22	AA_CV	27	AES_HF	10	AES_HF
KWB2AOV1	7/25/01	0	3	0	surface	in	NA	NA	NA	62.25232	-164.32792	surface	7.1	AA_HG_ST	21	AES_HF	0.06	AA_CV	6	AES_HF	7	AES_HF
KWE4	7/24/01	0	5	0	surface	in	NA	NA	NA	62.54551	-163.64429	surface	6.3	AA_HG_ST	46	AES_HF	0.09	AA_CV	16	AES_HF	8	AES_HF
MAG1	8/4/01	0	0.5	0	surface	in	NA	NA	NA	61.00884	-162.67631	surface	7.5	AA_HG_ST	51	AES_HF	-0.02	AA_CV	21	AES_HF	7	AES_HF
GBC6	8/4/01	0	5	0	surface	in	NA	NA	NA	59.84336	-161.14995	surface	10.9	AA_HG_ST	61	AES_HF	0.2	AA_CV	14	AES_HF	8	AES_HF
MAH3	8/5/01	0	1	0	surface	in	NA	NA	NA	61.44711	-162.289	surface	14.9	AA_HG_ST	70	AES_HF	0.04	AA_CV	27	AES_HF	11	AES_HF
HBH1	7/27/01	0	2	0	surface	in	NA	NA	NA	61.13308	-165.60562	surface	12.6	AA_HG_ST	41	AES_HF	0.06	AA_CV	26	AES_HF	7	AES_HF
KWB2	7/25/01	0	2	0	surface	in	NA	NA	NA	62.19136	-164.58914	surface	6.5	AA_HG_ST	13	AES_HF	0.04	AA_CV	-3	AES_HF	8	AES_HF
KWD4	7/24/01	0	1	0	surface	in	NA	NA	NA	62.53867	-163.72476	surface	6.9	AA_HG_ST	71	AES_HF	0.11	AA_CV	27	AES_HF	10	AES_HF
BIE4	7/30/01	0	5	0	surface	in	NA	NA	NA	60.54693	-163.74901	surface	5.6	AA_HG_ST	52	AES_HF	0.06	AA_CV	19	AES_HF	8	AES_HF
BIA6	7/29/01	0	5	0	surface	in	NA	NA	NA	60.86694	-164.73653	surface	5.2	AA_HG_ST	72	AES_HF	0.07	AA_CV	21	AES_HF	10	AES_HF
BIC5AOV2	7/29/01	0	1	0	surface	in	NA	NA	NA	60.72396	-164.24095	surface	2	AA_HG_ST	57	AES_HF	0.04	AA_CV	14	AES_HF	8	AES_HF
BIF1	8/1/01	0	1	0	surface	in	NA	NA	NA	60.03328	-163.23425	surface	7.1	AA_HG_ST	61	AES_HF	0.06	AA_CV	23	AES_HF	9	AES_HF
BIF3	8/1/01	0	1	0	surface	in	NA	NA	NA	60.46222	-163.25569	surface	5	AA_HG_ST	55	AES_HF	0.06	AA_CV	20	AES_HF	9	AES_HF
NIJ4	7/30/01	0	0.5	0	surface	in	NA	NA	NA	60.54174	-165.06432	surface	8.3	AA_HG_ST	61	AES_HF	0.06	AA_CV	21	AES_HF	8	AES_HF
02AEB705	7/26/02	0	8	0	surface	in	Eco-bond (Hg & As) treated soil used for retort landfill	poorly defined	WGS84	61.7599	-157.3128	mine tailings	6400	AA_HG_ST	132	AES_HF	510	AA_CV	59	AES_HF	12	AES_HF
02AEB709	7/26/02	0	12	0	surface	in	tailings/calcines pile - near vegetated side away from Ck	poorly defined	WGS84	61.7602	-157.312	mine tailings	11000	AA_HG_ST	78	AES_HF	680	AA_CV	50	AES_HF	157	AES_HF
02AEB701	7/26/02	0	12	0	surface	in	upstream of mine workings, just abv pump house	poorly defined	WGS84	61.7595	-157.3157	forest/scattered timberland	89	AA_HG_ST	64	AES_HF	3.8	AA_CV	27	AES_HF	7	AES_HF
02AEB704	7/26/02	0	12	0	surface	in	abv rerot area, abv hopper towards Kuskokwim River	poorly defined	WGS84	61.7594	-157.3113	forest/scattered timberland	36	AA_HG_ST	38	AES_HF	2.2	AA_CV	27	AES_HF	6	AES_HF
02AEB706	7/26/02	0	8	0	surface	in	at first monitoring well site, same as 00AEb818	poorly defined	WGS84	61.7596	-157.3135	mine tailings	910	AA_HG_ST	62	AES_HF	480	AA_CV	76	AES_HF	54	AES_HF
02AEB710	7/27/02	0	12	0	surface	in	mined area, in main trench below small collapsed adit	poorly defined	WGS84	61.7614	-157.3156	forest/scattered timberland	730	AA_HG_ST	46	AES_HF	24	AA_CV	47	AES_HF	8	AES_HF
02AEB708	7/27/02	0	12	0	surface	in	below tailings/calcines	poorly defined	WGS84	61.7606	-157.3115	forest/scattered timberland	7600	AA_HG_ST	101	AES_HF	240	AA_CV	61	AES_HF	114	AES_HF
02AEB708d	7/27/02	0	12	0	surface	in	below tailings/calcines	poorly defined	WGS84	61.7606	-157.3115	forest/scattered timberland	8400	AA_HG_ST	94	AES_HF	150	AA_CV	58	AES_HF	138	AES_HF
HCA3	7/26/03	0	NA	0	surface	in	NA	NA	WGS84	62.46252	-161.72809	tundra/alpine tundra	9	AA_HG_ST	60	AES_HF	0.05	AA_CV	43	AES_HF	14	AES_HF
BEC2IN	8/4/01	0	NA	0	surface	in	NA	NA	WGS84	60.28205	-161.14342	tundra/alpine tundra	1.9	AA_HG_ST	-2	AES_HF	-0.02	AA_CV	5	AES_HF	6	AES_HF
GBA1	7/30/03	0	NA	0	surface	in	NA	NA	WGS84	59.12265	-161.72509	tundra/alpine tundra	7.1	AA_HG_ST	57	AES_HF	0.03	AA_CV	24	AES_HF	19	AES_HF
HCD1	7/26/03	0	NA	0	surface	in	NA	NA	WGS84	62.13783	-161.07816	tundra/alpine tundra	5	AA_HG_ST	53	AES_HF	0.03	AA_CV	23	AES_HF	11	AES_HF
NIC1	8/2/03	0	NA	0	surface	in	NA	NA	WGS84	60.12481	-167.20786	tundra/alpine tundra	7.2	AA_HG_ST	38	AES_HF	0.06	AA_CV	39	AES_HF	19	AES_HF
NIG3AOV1	8/3/03	0	NA	0	surface	in	NA	NA	WGS84	60.44019	-166.14827	tundra/alpine tundra	11.3	AA_HG_ST	24	AES_HF	-0.02	AA_CV	22	AES_HF	9	AES_HF
KWG3	7/28/03	0	NA	0	surface	in	NA	NA	WGS84	62.49962	-162.8707	tundra/alpine tundra	17.1	AA_HG_ST	50	AES_HF	0.05	AA_CV	34	AES_HF	16	AES_HF
BEC5	6/2/02	0	NA	0	surface	in	Akuukutak River	NA	WGS84	60.69731	-161.16167	tundra/alpine tundra	10	AA_HG_ST	39	AES_HF	0.05	AA_CV	20	AES_HF	12	AES_HF
NIC1AOV1	8/2/03	0	NA	0	surface	in	NA	NA	WGS84	60.0804	-166.96356	tundra/alpine tundra	4.2	AA_HG_ST	108	AES_HF	0.05	AA_CV	127	AES_HF	22	AES_HF
BEC3IN	8/4/01	0	NA	0	surface	in	NA	NA	WGS84	60.45754	-161.14166	tundra/alpine tundra	4.5	AA_HG_ST	35	AES_HF	0.03	AA_CV	18	AES_HF	21	AES_HF
NIG2	8/3/03	0	NA	0	surface	in	NA	NA	WGS84	60.2114	-166.15303	tundra/alpine tundra	8.4	AA_HG_ST	200	AES_HF	-0.02	AA_CV	165	AES_HF	17	AES_HF
KWH4	7/25/03	0	NA	0	surface	in	NA	NA	WGS84	62.50555	-162.42223	tundra/alpine tundra	23	AA_HG_ST	76	AES_HF	0.49	AA_CV	54	AES_HF	20	AES_HF
BEB6	6/6/02	0	NA	0	surface	in	open tundra small lake edge north of Bethel	NA	WGS84	60.96671	-161.64984	tundra/alpine tundra	2.7	AA_HG_ST	28	AES_HF	0.06	AA_CV	13	AES_HF	10	AES_HF
NID2	8/2/03	0	NA	0	surface	in	NA	NA	WGS84	60.20916	-167.15863	tundra/alpine tundra	5.2	AA_HG_ST	147	AES_HF	0.07	AA_CV	67	AES_HF	17	AES_HF
CMH6	8/3/03	0	NA	0	surface	in	NA	NA	WGS84	59.94952	-165.6142	tundra/alpine tundra	8.1	AA_HG_ST	13	AES_HF	0.02	AA_CV	17	AES_HF	7	AES_HF
CMD6	8/2/03	0	NA	0	surface	in	NA	NA	WGS84	59.98162	-166.81313	tundra/alpine tundra	10.4	AA_HG_ST	167	AES_HF	0.03	AA_CV	68	AES_HF	17	AES_HF
NIF2	8/2/03	0	NA	0	surface	in	NA	NA	WGS84	60.2137	-166.42308	tundra/alpine tundra	4.7	AA_HG_ST	108	AES_HF	0.05	AA_CV	45	AES_HF	15	AES_HF
MAE4AOV1	6/3/02	0	NA	0	surface	in	NA	NA	WGS84	61.61747	-163.58421	tundra/alpine tundra	6.7	AA_HG_ST	58	AES_HF	0.07	AA_CV	30	AES_HF	16	AES_HF
HCA2	7/26/03	0	NA	0	surface	in	NA	NA	WGS84	62.24775	-161.68671	tundra/alpine tundra	9.5	AA_HG_ST	59	AES_HF	0.03	AA_CV	34	AES_HF	21	AES_HF
NIH3	8/3/03	0	NA	0	surface	in	NA	NA	WGS84	60.2946	-165.91397	tundra/alpine tundra	12.5	AA_HG_ST	216	AES_HF	-0.02	AA_CV	113	AES_HF	19	AES_HF
KWG5	7/28/03	0	NA	0	surface	in	NA	NA	WGS84	62.80437	-162.75613	tundra/alpine tundra	12.4	AA_HG_ST	49	AES_HF	0.11	AA_CV	36	AES_HF	16	AES_HF
KWG4	7/28/03	0	NA	0	surface	in	NA	NA	WGS84	62.52607	-162.97627	tundra/alpine tundra	12.4	AA_HG_ST	44	AES_HF	0.03	AA_CV	29	AES_HF	20	AES_HF
HCC1	7/26/03	0	NA	0	surface	in	NA	NA	WGS84	62.21955	-161.14331	tundra/alpine tundra	17.8	AA_HG_ST	46	AES_HF	0.05	AA_CV	23	AES_HF	20	AES_HF
BEB1-02	6/5/02	0	NA	0	surface	in	NA	NA	WGS84	60.14021	-161.46216	tundra/alpine tundra	6.8	AA_HG_ST	53	AES_HF	0.08	AA_CV	27	AES_HF	13	AES_HF
KWH3	7/25/03	0	NA	0	surface	in	NA	NA	WGS84	62.40969	-162.42972	tundra/alpine tundra	9.5	AA_HG_ST	60	AES_HF	0.06	AA_CV	36	AES_HF	16	AES_HF
CMG5AOV2	8/2/03	0	NA	0	surface	in	NA	NA	WGS84	59.78567	-166.22237	tundra/alpine tundra	10.1	AA_HG_ST	61	AES_HF	-0.02	AA_CV	43	AES_HF	9	AES_HF
CMG6	8/3/03	0	NA	0	surface	in	NA	NA	WGS84	59.936	-165.77679	tundra/alpine tundra	5.6	AA_HG_ST	234	AES_HF	0.03	AA_CV	218	AES_HF	18	AES_HF
HCB1	7/26/03	0	NA	0	surface	in	NA	NA	WGS84	62.12502	-161.63951	tundra/alpine tundra	9.8	AA_HG_ST	57	AES_HF	0.06	AA_CV	30	AES_HF	19	AES_HF
MAI4	7/27/03	0	NA	0	surface	in	NA	NA	WGS84	61.55135	-162.24603	tundra/alpine tundra	8.2	AA_HG_ST	45	AES_HF	0.03	AA_CV	25	AES_HF	15	AES_HF
BEA2IN	8/3/01	0	NA	0	surface	in	NA	NA	WGS84	60.26316	-161.73372	tundra/alpine tundra	3.3	AA_HG_ST	4	AES_HF	-0.02	AA_CV	9	AES_HF	16	AES_HF
MAF6-03	7/27/03	0	NA	0	surface	in	Yukon River	NA	WGS84	61.91253	-163.13287	tundra/alpine tundra	12.4	AA_HG_ST	42	AES_HF	0.05	AA_CV	40	AES_HF	17	AES_HF
MAH6	7/25/03	0	NA	0	surface	in	Yukon River	NA	WGS84	61.93764	-162.67247	tundra/alpine tundra	6.3	AA_HG_ST	43	AES_HF	0.02	AA_CV	27	AES_HF	12	AES_HF
NIG3	8/3/03	0	NA	0	surface	in	NA	NA	WGS84	60.32637	-166.21149	tundra/alpine tundra	7.9	AA_HG_ST	166	AES_HF	-0.02	AA_CV	155	AES_HF	14	AES_HF
HCB2	7/26/03	0	NA	0	surface	in	NA	NA	WGS84	62.25113	-161.405	tundra/alpine tundra	30.8	AA_HG_ST	30	AES_HF	0.05	AA_CV	41	AES_HF	36	AES_HF
CME6	8/2/03	0	NA	0	surface	in	NA	NA	WGS84	59.96283	-166.51999	tundra/alpine tundra	11.2	AA_HG_ST	159	AES_HF	0.04	AA_CV	158	AES_HF	18	AES_HF
CMG5AOV3	8/2/03	0	NA	0	surface	in	NA	NA	WGS84	59.78567	-166.22237	tundra/alpine tundra	10.3	AA_HG_ST	12	AES_HF	-0.02	AA_CV	23	AES_HF	8	AES_HF
NIH1	8/3/03	0	NA	0	surface	in	NA	NA	WGS84	60.05235	-165.82491	tundra/alpine tundra	7	AA_HG_ST	169	AES_HF	-0.02	AA_CV	302	AES_HF	14	AES_HF
BEB3IN	8/4/01	0	NA	0	surface	in	NA	NA	WGS84	60.37546	-161.44572	tundra/alpine tundra	5.6	AA_HG_ST	47	AES_HF	0.02	AA_CV	22	AES_HF	26	AES_HF
CMG5AOV1	8/2/03	0	NA	0	surface	in	NA	NA	WGS84	59.78569	-166.22237	tundra/alpine tundra	9.8	AA_HG_ST	9	AES_HF	0.03	AA_CV	12	AES_HF	8	AES_HF
MAE4-03	7/27/03	0	NA	0	surface	in	NA	NA	WGS84	61.51121	-163.64276	tundra/alpine tundra	12.5	AA_HG_ST	71	AES_HF	0.04	AA_CV	43	AES_HF	19	AES_HF
KWI4	7/25/03	0	NA	0	surface	in	NA	NA	WGS84	62.52287	-162.23564	tundra/alpine tundra	11.3	AA_HG_ST	51	AES_HF	0.1	AA_CV	38	AES_HF	18	AES_HF
NIG2	8/3/03	0	NA	0	surface	in	NA	NA	WGS84	60.2114	-166.15303	tundra/alpine tundra	5.2	AA_HG_ST	51	AES_HF	0.06	AA_CV	20	AES_HF	14	AES_HF
BEC3IN-DUPE	8/4/01	0	NA	0	surface	in	NA	NA	WGS84	60.45754	-161.14166	tundra/alpine tundra	5.1	AA_HG_ST	42	AES_HF	0.03	AA_CV	15	AES_HF	24	AES_HF
RMF3	6/11/02	0	NA	0	surface	in	NA	NA	WGS84	61.40342	-160.26979	tundra/alpine tundra	10.4	AA_HG_ST	43	AES_HF	0.06	AA_CV	24	AES_HF	16	AES_HF
RME1	6/11/02	0	NA	0	surface	in	NA	NA	WGS84	61.05293	-160.46021	tundra/alpine tundra	4.8	AA_HG_ST	6	AES_HF	0.02	AA_CV	6	AES_HF	11	AES_HF
GBC1	7/30/03	0	NA	0	surface	in	NA	NA	WGS84	59.1417	-161.36051	tundra/alpine tundra	9.3	AA_HG_ST	29	AES_HF	0.03	AA_CV	33	AES_HF	20	AES_HF
MAF2-03	7/27/03	0	NA	0	surface	in	NA	NA	WGS84	61.20031	-162.9899	tundra/alpine tundra	4.1	AA_HG_ST	51	AES_HF	0.05	AA_CV	23	AES_HF	12	AES_HF
KWI3	7/25/03	0	NA	0	surface	in	NA	NA	WGS84	62.45955	-162.1138	tundra/alpine tundra	9.5	AA_HG_ST	54	AES_HF	0.06	AA_CV	34	AES_HF	17	AES_HF
RMF4	6/12/02	0	NA	0	surface	in	NA	NA	WGS84	61.60192	-159.99037	tundra/alpine tundra	5.1	AA_HG_ST	39	AES_HF	0.05	AA_CV	23	AES_HF	14	AES_HF
KWH6	7/28/03	0	NA	0	surface	in	NA	NA	WGS84	62.9361	-162.59361	tundra/alpine tundra	23.2	AA_HG_ST	54	AES_HF	0.16	AA_CV	44	AES_HF	24	AES_HF
CMG5	8/2/03	0	NA	0	surface	in	NA	NA	WGS84	59.79442	-166.18715	tundra/alpine tundra	8	AA_HG_ST	81	AES_HF	0.19	AA_CV	52	AES_HF	16	AES_HF
RMG5	6/9/02	0	NA	0	surface	in	Portage Mountains area	NA	WGS84	61.79301	-159.93024	tundra/alpine tundra	20.4	AA_HG_ST	31	AES_HF	0.03	AA_CV	20	AES_HF	19	AES_HF
KWF3	7/28/03	0	NA	0	surface	in	NA	NA	WGS84	62.39565	-163.06836	tundra/alpine tundra	6.4	AA_HG_ST	40	AES_HF	0.05	AA_CV	31	AES_HF	17	AES_HF
KWI5	7/25/03	0	NA	0	surface	in	NA	NA	WGS84	62.6396	-162.2017	tundra/alpine tundra	19.7	AA_HG_ST	54	AES_HF	0.06	AA_CV	53	AES_HF	21	AES_HF
RME2	6/11/02	0	NA	0	surface	in	NA	NA	WGS84	61.31482	-160.36807	tundra/alpine tundra	6.8	AA_HG_ST	72	AES_HF	0.13	AA_CV	41	AES_HF	20	AES_HF
NIE2	8/2/03	0	NA	0	surface	in	NA	NA	WGS84	60.21084	-166.79684	tundra/alpine tundra	6.3	AA_HG_ST	116	AES_HF	-0.02	AA_CV	90	AES_HF	17	AES_HF
RMD3	6/12/02	0	NA	0	surface	in	Kuskokwim River	NA	WGS84	61.36424	-160.68826	tundra/alpine tundra	20.4	AA_HG_ST	63	AES_HF	0.1	AA_CV	36	AES_HF	16	AES_HF
RMF2	6/11/02	0	NA	0	surface	in	Bogus Ck drainage	NA	WGS84	61.19805	-160.04089	tundra/alpine tundra	21.6	AA_HG_ST	28	AES_HF	-0.02	AA_CV	28	AES_HF	17	AES_HF
CMH6AOV1	8/3/03	0	NA	0	surface	in	NA	NA	WGS84	59.94952	-165.6142	tundra/alpine tundra	8.3	AA_HG_ST	55	AES_HF	0.07	AA_CV	46	AES_HF	17	AES_HF
KWG6	7/28/03	0	NA	0	surface	in	NA	NA	WGS84	62.91518	-162.77483	tundra/alpine tundra	13.8	AA_HG_ST	67	AES_HF	0.07	AA_CV	40	AES_HF	22	AES_HF
RME3	6/12/02	0	NA	0	surface	in	Nushagak River	NA	WGS84	61.3483	-160.58693	tundra/alpine tundra	10.9	AA_HG_ST	58	AES_HF	0.26	AA_CV	29	AES_HF	15	AES_HF
MAF3-03	7/27/03	0	NA	0	surface	in	NA	NA	WGS84	61.36833	-162.92107	tundra/alpine tundra	4.8	AA_HG_ST	7	AES_HF	0.03	AA_CV	5	AES_HF	13	AES_HF
NIG1	8/3/03	0	NA	0	surface	in	Roberts Mountain	NA	WGS84	60.02858	-166.25652	tundra/alpine tundra	1.1	AA_HG_ST	89	AES_HF	0.02	AA_CV	78	AES_HF	6	AES_HF
NID1	8/2/03	0	NA	0	surface	in	NA	NA	WGS84	60.06173	-166.7095	tundra/alpine tundra	7.7	AA_HG_ST	47	AES_HF	0.06	AA_CV	39	AES_HF	24	AES_HF
RMG5AOV1	6/9/02	0	NA	0	surface	in	NA	NA	WGS84	61.69672	-159.93307	tundra/alpine tundra	7.3	AA_HG_ST	32	AES_HF	0.04	AA_CV	31	AES_HF	17	AES_HF
RMF1	6/11/02	0	NA	0	surface	in	NA	NA	WGS84	61.14067	-160.04015	tundra/alpine tundra	42.8	AA_HG_ST	24	AES_HF	0.02	AA_CV	29	AES_HF	24	AES_HF
BEC6	6/6/02	0	NA	0	surface	in	NA	NA	WGS84	60.96323	-161.16161	tundra/alpine tundra	6.2	AA_HG_ST	76	AES_HF	0.08	AA_CV	38	AES_HF	21	AES_HF
HCC2	7/26/03	0	NA	0	surface	in	NA	NA	WGS84	62.21952	-161.14327	tundra/alpine tundra	23.2	AA_HG_ST	40	AES_HF	0.02	AA_CV	44	AES_HF	22	AES_HF
RMG5AOV2	6/9/02	0	NA	0	surface	in	5 to 7 miles south of RMG5 on south side of Portage Mountains	NA	WGS84	61.6966	-159.93318	tundra/alpine tundra	5.9	AA_HG_ST	37	AES_HF	0.03	AA_CV	24	AES_HF	15	AES_HF
MAH5	6/4/02	0	NA	0	surface	in	NA	NA	WGS84	61.80894	-162.58868	tundra/alpine tundra	4.4	AA_HG_ST	29	AES_HF	0.04	AA_CV	14	AES_HF	14	AES_HF
MAH5AOV1	6/4/02	0	NA	0	surface	in	NA	NA	WGS84	61.75825	-162.55441	tundra/alpine tundra	3	AA_HG_ST	31	AES_HF	0.07	AA_CV	8	AES_HF	15	AES_HF
MAE4AOV2	6/3/02	0	NA	0	surface	in	NA	NA	WGS84	61.61747	-163.58421	tundra/alpine tundra	5.6	AA_HG_ST	47	AES_HF	0.07	AA_CV	22	AES_HF	14	AES_HF
HCA1	7/26/03	0	NA	0	surface	in	NA	NA	WGS84	62.14282	-161.97096	tundra/alpine tundra	9	AA_HG_ST	63	AES_HF	0.06	AA_CV	27	AES_HF	11	AES_HF
CMF6	8/2/03	0	NA	0	surface	in	NA	NA	WGS84	59.92357	-166.2556	tundra/alpine tundra	9.4	AA_HG_ST	145	AES_HF	-0.02	AA_CV	146	AES_HF	13	AES_HF
BIG2AOV2	8/3/01	0	NA	0	surface	in	NA	NA	WGS84	60.20422	-162.92787	tundra/alpine tundra	65.8	AA_HG_ST	33	AES_HF	0.12	AA_CV	174	AES_HF	49	AES_HF
MAH5AOV2	6/4/02	0	NA	0	surface	in	NA	NA	WGS84	61.7477	-162.55011	tundra/alpine tundra	9.3	AA_HG_ST	49	AES_HF	0.03	AA_CV	30	AES_HF	15	AES_HF
MAI5	7/27/03	0	NA	0	surface	in	NA	NA	WGS84	61.78547	-162.28027	tundra/alpine tundra	13.1	AA_HG_ST	69	AES_HF	0.07	AA_CV	31	AES_HF	18	AES_HF
NIE1	8/2/03	0	NA	0	surface	in	NA	NA	WGS84	60.07459	-166.496	tundra/alpine tundra	4	AA_HG_ST	240	AES_HF	0.03	AA_CV	144	AES_HF	18	AES_HF
185857S	7/9/02	0	NA	0	surface	in	NA	NA	WGS84	56.92112	-158.54935	tundra/alpine tundra	5.1	AA_HG_ST	35	AES_HF	-0.02	AA_CV	19	AES_HF	-4	AES_HF
185851	7/9/02	0	NA	0	surface	in	NA	NA	WGS84	58.64517	-156.75115	tundra/alpine tundra	6.4	AA_HG_ST	16	AES_HF	-0.02	AA_CV	13	AES_HF	-4	AES_HF
185860S	7/9/02	0	NA	0	surface	in	NA	NA	WGS84	58.52963	-157.36195	tundra/alpine tundra	6.8	AA_HG_ST	21	AES_HF	-0.02	AA_CV	18	AES_HF	-4	AES_HF
185801	7/9/02	0	NA	0	surface	in	NA	NA	WGS84	58.78266	-156.40907	tundra/alpine tundra	7.5	AA_HG_ST	14	AES_HF	-0.02	AA_CV	16	AES_HF	-4	AES_HF
185856S	7/9/02	0	NA	0	surface	in	NA	NA	WGS84	57.47371	-157.92834	tundra/alpine tundra	4.9	AA_HG_ST	129	AES_HF	-0.02	AA_CV	40	AES_HF	8	AES_HF
185852S	7/9/02	0	NA	0	surface	in	NA	NA	WGS84	58.61746	-156.61351	tundra/alpine tundra	5.9	AA_HG_ST	9	AES_HF	-0.02	AA_CV	12	AES_HF	-4	AES_HF
185854S	7/9/02	0	NA	0	surface	in	NA	NA	WGS84	57.53624	-157.79695	tundra/alpine tundra	3	AA_HG_ST	114	AES_HF	-0.02	AA_CV	39	AES_HF	8	AES_HF
185803	7/9/02	0	NA	0	surface	in	NA	NA	WGS84	56.97151	-158.53958	tundra/alpine tundra	4.5	AA_HG_ST	6	AES_HF	0.06	AA_CV	9	AES_HF	-4	AES_HF
185802S	7/9/02	0	NA	0	surface	in	NA	NA	WGS84	58.77693	-156.40324	tundra/alpine tundra	6.9	AA_HG_ST	34	AES_HF	-0.02	AA_CV	25	AES_HF	4	AES_HF
185853S	7/9/02	0	NA	0	surface	in	NA	NA	WGS84	57.03172	-158.47632	tundra/alpine tundra	8.5	AA_HG_ST	31	AES_HF	-0.02	AA_CV	28	AES_HF	-4	AES_HF
SLD5	7/19/03	0	NA	0	surface	in	Canoe Mtn West	NA	WGS84	61.76393	-157.9764	tundra/alpine tundra	5.6	AA_HG_ST	71	AES_HF	0.06	AA_CV	45	AES_HF	6	AES_HF
SLI2	7/15/03	0	NA	0	surface	in	NA	NA	WGS84	61.29889	-156.25108	tundra/alpine tundra	9.2	AA_HG_ST	40	AES_HF	0.05	AA_CV	18	AES_HF	11	AES_HF
SLC1	7/19/03	0	NA	0	surface	in	Trib to Oksotaluk Ck	NA	WGS84	61.02792	-158.31732	tundra/alpine tundra	27.8	AA_HG_ST	62	AES_HF	0.12	AA_CV	55	AES_HF	13	AES_HF
HCG1	7/21/03	0	NA	0	surface	in	NA	NA	WGS84	62.01234	-159.74561	tundra/alpine tundra	12.4	AA_HG_ST	66	AES_HF	0.07	AA_CV	46	AES_HF	13	AES_HF
HCG3	7/21/03	0	NA	0	surface	in	NA	NA	WGS84	62.35649	-159.71195	tundra/alpine tundra	8.7	AA_HG_ST	41	AES_HF	0.26	AA_CV	34	AES_HF	11	AES_HF
SLB6	7/20/03	0	NA	0	surface	in	Kolmakof River	NA	WGS84	61.8609	-158.66365	tundra/alpine tundra	10.5	AA_HG_ST	41	AES_HF	0.12	AA_CV	27	AES_HF	9	AES_HF
HCD6	7/22/03	0	NA	0	surface	in	Anvik River	NA	WGS84	62.9631	-160.71544	tundra/alpine tundra	7	AA_HG_ST	28	AES_HF	0.04	AA_CV	38	AES_HF	4	AES_HF
SLE5	7/15/03	0	NA	0	surface	in	Fuller Ck	NA	WGS84	61.75548	-157.42232	tundra/alpine tundra	9.3	AA_HG_ST	30	AES_HF	0.09	AA_CV	35	AES_HF	7	AES_HF
HCB6	7/23/03	0	NA	0	surface	in	Atchuelinguk River	NA	WGS84	62.86837	-161.43634	tundra/alpine tundra	15.7	AA_HG_ST	54	AES_HF	0.03	AA_CV	70	AES_HF	18	AES_HF
HCH2	7/21/03	0	NA	0	surface	in	NA	NA	WGS84	62.31366	-159.61299	tundra/alpine tundra	14.5	AA_HG_ST	47	AES_HF	0.07	AA_CV	46	AES_HF	11	AES_HF
SLD2	7/17/03	0	NA	0	surface	in	Portage Ck	NA	WGS84	61.19285	-157.716	tundra/alpine tundra	15.4	AA_HG_ST	37	AES_HF	0.06	AA_CV	46	AES_HF	8	AES_HF
SLC5	7/18/03	0	NA	0	surface	in	East of Horn Mountains	NA	WGS84	61.75541	-158.29387	tundra/alpine tundra	9.6	AA_HG_ST	29	AES_HF	0.1	AA_CV	29	AES_HF	11	AES_HF
HCC5	7/23/03	0	NA	0	surface	in	NA	NA	WGS84	62.68137	-161.24968	tundra/alpine tundra	5.1	AA_HG_ST	82	AES_HF	0.05	AA_CV	50	AES_HF	10	AES_HF
SLE3	7/18/03	0	NA	0	surface	in	Itulik Ck	NA	WGS84	61.3606	-157.39206	tundra/alpine tundra	14.7	AA_HG_ST	43	AES_HF	0.06	AA_CV	58	AES_HF	9	AES_HF
SLB4	7/18/03	0	NA	0	surface	in	Lower Veahna Ck	NA	WGS84	61.5614	-158.37671	tundra/alpine tundra	13.2	AA_HG_ST	65	AES_HF	0.27	AA_CV	44	AES_HF	10	AES_HF
SLG2	7/16/03	0	NA	0	surface	in	Hoholitna River	NA	WGS84	61.29852	-156.76212	tundra/alpine tundra	14	AA_HG_ST	37	AES_HF	0.04	AA_CV	32	AES_HF	6	AES_HF
HCG4	7/20/03	0	NA	0	surface	in	NA	NA	WGS84	62.55121	-159.71137	tundra/alpine tundra	20.5	AA_HG_ST	42	AES_HF	0.16	AA_CV	39	AES_HF	12	AES_HF
SLA2	7/16/03	0	NA	0	surface	in	Buckstock Mtns	NA	WGS84	61.20646	-158.70613	tundra/alpine tundra	56	AA_HG_ST	16	AES_HF	0.03	AA_CV	33	AES_HF	9	AES_HF
HCH5	7/20/03	0	NA	0	surface	in	NA	NA	WGS84	62.71681	-159.40561	tundra/alpine tundra	7.2	AA_HG_ST	27	AES_HF	0.05	AA_CV	28	AES_HF	10	AES_HF
HCD5	7/22/03	0	NA	0	surface	in	Theodore Ck	NA	WGS84	62.80029	-160.90894	tundra/alpine tundra	8.8	AA_HG_ST	28	AES_HF	0.06	AA_CV	29	AES_HF	10	AES_HF
SLF2	7/17/03	0	NA	0	surface	in	NA	NA	WGS84	61.19293	-157.06269	tundra/alpine tundra	10.3	AA_HG_ST	38	AES_HF	0.06	AA_CV	33	AES_HF	7	AES_HF
SLG1	7/15/03	0	NA	0	surface	in	NA	NA	WGS84	61.01936	-156.74269	tundra/alpine tundra	25.9	AA_HG_ST	37	AES_HF	0.2	AA_CV	40	AES_HF	24	AES_HF
HCD3	7/22/03	0	NA	0	surface	in	East trib of Stuyahok River	NA	WGS84	62.44838	-160.94678	tundra/alpine tundra	6.5	AA_HG_ST	40	AES_HF	0.05	AA_CV	34	AES_HF	10	AES_HF
HCG2	7/21/03	0	NA	0	surface	in	NA	NA	WGS84	62.25032	-159.68716	tundra/alpine tundra	6.8	AA_HG_ST	64	AES_HF	0.04	AA_CV	37	AES_HF	9	AES_HF
SLI6	7/17/03	0	NA	0	surface	in	Tatlawiksuk River	NA	WGS84	61.98718	-156.07648	tundra/alpine tundra	13	AA_HG_ST	40	AES_HF	0.07	AA_CV	42	AES_HF	6	AES_HF
SLB3	7/18/03	0	NA	0	surface	in	Kogoyuk Ck/Buckstock Mountains	NA	WGS84	61.35611	-158.52748	tundra/alpine tundra	56	AA_HG_ST	7	AES_HF	-0.02	AA_CV	17	AES_HF	16	AES_HF
HCH1	7/21/03	0	NA	0	surface	in	NA	NA	WGS84	62.10679	-159.4682	tundra/alpine tundra	5.6	AA_HG_ST	30	AES_HF	0.1	AA_CV	41	AES_HF	10	AES_HF
HCE3	7/21/03	0	NA	0	surface	in	NA	NA	WGS84	62.37873	-160.42436	tundra/alpine tundra	7.5	AA_HG_ST	26	AES_HF	0.04	AA_CV	29	AES_HF	8	AES_HF
SLB5AOV1	7/20/03	0	NA	0	surface	in	Horn Mountains	NA	WGS84	61.77694	-158.64311	tundra/alpine tundra	16.7	AA_HG_ST	65	AES_HF	0.17	AA_CV	30	AES_HF	11	AES_HF
HCE5AOV2	7/22/03	0	NA	0	surface	in	Anvik River	NA	WGS84	62.713	-160.58649	tundra/alpine tundra	7.1	AA_HG_ST	34	AES_HF	0.05	AA_CV	33	AES_HF	5	AES_HF
HCE5	7/22/03	0	NA	0	surface	in	Goblet Ck	NA	WGS84	62.7805	-160.52513	tundra/alpine tundra	7.4	AA_HG_ST	37	AES_HF	0.08	AA_CV	30	AES_HF	8	AES_HF
SLE2	7/18/03	0	NA	0	surface	in	Chuiluk River	NA	WGS84	61.31037	-157.64601	tundra/alpine tundra	73.8	AA_HG_ST	38	AES_HF	0.1	AA_CV	39	AES_HF	8	AES_HF
HCI3	7/20/03	0	NA	0	surface	in	NA	NA	WGS84	62.33644	-159.27348	tundra/alpine tundra	5.3	AA_HG_ST	32	AES_HF	0.04	AA_CV	22	AES_HF	10	AES_HF
HCC3	7/22/03	0	NA	0	surface	in	Trib of Hawk River	NA	WGS84	62.35612	-161.05737	tundra/alpine tundra	19.5	AA_HG_ST	38	AES_HF	0.06	AA_CV	30	AES_HF	9	AES_HF
SLI4	7/15/03	0	NA	0	surface	in	Holitna Lowland	NA	WGS84	61.556	-156.04283	tundra/alpine tundra	26.3	AA_HG_ST	46	AES_HF	0.05	AA_CV	22	AES_HF	9	AES_HF
HCE4	7/22/03	0	NA	0	surface	in	Holitna Lowland	NA	WGS84	62.55041	-160.44049	tundra/alpine tundra	7.5	AA_HG_ST	26	AES_HF	0.04	AA_CV	14	AES_HF	8	AES_HF
HCB4	7/23/03	0	NA	0	surface	in	Andreafsky Mountains	NA	WGS84	62.61731	-161.65018	tundra/alpine tundra	8.9	AA_HG_ST	62	AES_HF	0.12	AA_CV	49	AES_HF	10	AES_HF
HCG5	7/21/03	0	NA	0	surface	in	NA	NA	WGS84	62.80501	-159.8947	tundra/alpine tundra	8.7	AA_HG_ST	72	AES_HF	0.08	AA_CV	33	AES_HF	13	AES_HF
SLF5	7/17/03	0	NA	0	surface	in	NA	NA	WGS84	61.70109	-157.10518	tundra/alpine tundra	5.5	AA_HG_ST	40	AES_HF	0.04	AA_CV	27	AES_HF	7	AES_HF
HCF4	7/21/03	0	NA	0	surface	in	NA	NA	WGS84	62.55088	-160.04903	tundra/alpine tundra	14.3	AA_HG_ST	86	AES_HF	0.08	AA_CV	42	AES_HF	14	AES_HF
HCF2	7/21/03	0	NA	0	surface	in	NA	NA	WGS84	62.27506	-160.23225	tundra/alpine tundra	4.7	AA_HG_ST	34	AES_HF	0.09	AA_CV	31	AES_HF	12	AES_HF
SLH4	7/16/03	0	NA	0	surface	in	Stony River	NA	WGS84	61.6539	-156.36139	tundra/alpine tundra	22	AA_HG_ST	22	AES_HF	0.06	AA_CV	17	AES_HF	12	AES_HF
SLH3	7/16/03	0	NA	0	surface	in	NA	NA	WGS84	61.37202	-156.64476	tundra/alpine tundra	4.9	AA_HG_ST	48	AES_HF	0.03	AA_CV	23	AES_HF	8	AES_HF
SLG4	7/16/03	0	NA	0	surface	in	Muskrat Ck	NA	WGS84	61.57258	-156.7251	tundra/alpine tundra	5.2	AA_HG_ST	46	AES_HF	0.04	AA_CV	20	AES_HF	7	AES_HF
HCC4	7/23/03	0	NA	0	surface	in	Jackson Ck	NA	WGS84	62.64342	-161.24599	tundra/alpine tundra	6.9	AA_HG_ST	58	AES_HF	0.04	AA_CV	43	AES_HF	13	AES_HF
SLA4	7/16/03	0	NA	0	surface	in	NA	NA	WGS84	61.52971	-158.83705	tundra/alpine tundra	5.6	AA_HG_ST	38	AES_HF	0.04	AA_CV	24	AES_HF	7	AES_HF
SLE6	7/17/03	0	NA	0	surface	in	Enati Ck	NA	WGS84	61.93612	-157.41438	tundra/alpine tundra	9.7	AA_HG_ST	43	AES_HF	0.32	AA_CV	38	AES_HF	6	AES_HF
HCE5AOV3X	7/22/03	0	NA	0	surface	in	Anvik River	NA	WGS84	62.713	-160.58649	tundra/alpine tundra	7.4	AA_HG_ST	36	AES_HF	0.03	AA_CV	33	AES_HF	5	AES_HF
HCI5	7/20/03	0	NA	0	surface	in	NA	NA	WGS84	62.6702	-159.06825	tundra/alpine tundra	7	AA_HG_ST	37	AES_HF	0.06	AA_CV	30	AES_HF	10	AES_HF
SLI3	7/15/03	0	NA	0	surface	in	Stink River	NA	WGS84	61.36112	-156.04106	tundra/alpine tundra	29.9	AA_HG_ST	33	AES_HF	-0.02	AA_CV	26	AES_HF	8	AES_HF
SLI1	7/15/03	0	NA	0	surface	in	Door Mtns South	NA	WGS84	61.01371	-156.19089	tundra/alpine tundra	14	AA_HG_ST	33	AES_HF	0.27	AA_CV	28	AES_HF	48	AES_HF
SLF3	7/17/03	0	NA	0	surface	in	Holitna River tributary	NA	WGS84	61.46068	-157.29662	tundra/alpine tundra	5.2	AA_HG_ST	47	AES_HF	0.13	AA_CV	55	AES_HF	6	AES_HF
SLC4	7/18/03	0	NA	0	surface	in	NA	NA	WGS84	61.59798	-158.26558	tundra/alpine tundra	18.9	AA_HG_ST	36	AES_HF	0.04	AA_CV	42	AES_HF	8	AES_HF
SLE4	7/15/03	0	NA	0	surface	in	Trib of Oskawalik R.	NA	WGS84	61.64629	-157.66234	tundra/alpine tundra	9.6	AA_HG_ST	29	AES_HF	0.11	AA_CV	41	AES_HF	7	AES_HF
HCH4	7/20/03	0	NA	0	surface	in	NA	NA	WGS84	62.54832	-159.36833	tundra/alpine tundra	4.6	AA_HG_ST	25	AES_HF	0.03	AA_CV	24	AES_HF	7	AES_HF
03JF032	7/19/03	0	NA	0	surface	in	Ammonite South	NA	WGS84	61.58262	-158.11069	tundra/alpine tundra	48.7	AA_HG_ST	44	AES_HF	0.05	AA_CV	39	AES_HF	9	AES_HF
HCI1	7/20/03	0	NA	0	surface	in	NA	NA	WGS84	62.05331	-159.2523	tundra/alpine tundra	20.6	AA_HG_ST	44	AES_HF	2.33	AA_CV	38	AES_HF	13	AES_HF
HCH6	7/21/03	0	NA	0	surface	in	Holikachuk/Inoko River	NA	WGS84	62.9086	-159.51996	tundra/alpine tundra	7.8	AA_HG_ST	44	AES_HF	0.04	AA_CV	28	AES_HF	9	AES_HF
SLH2	7/16/03	0	NA	0	surface	in	Tributary to Hoholitna	NA	WGS84	61.30562	-156.6093	tundra/alpine tundra	39.4	AA_HG_ST	36	AES_HF	0.08	AA_CV	36	AES_HF	10	AES_HF
HCE1	7/21/03	0	NA	0	surface	in	NA	NA	WGS84	62.14259	-160.35613	tundra/alpine tundra	5.8	AA_HG_ST	37	AES_HF	0.04	AA_CV	31	AES_HF	7	AES_HF
SLC3	7/18/03	0	NA	0	surface	in	Veahna Ck	NA	WGS84	61.47511	-158.20346	tundra/alpine tundra	20	AA_HG_ST	59	AES_HF	0.31	AA_CV	44	AES_HF	9	AES_HF
SLA1	7/16/03	0	NA	0	surface	in	Tributary of Timber Ck	NA	WGS84	61.12547	-158.95563	tundra/alpine tundra	148	AA_HG_ST	22	AES_HF	0.02	AA_CV	38	AES_HF	7	AES_HF
HCB3	7/23/03	0	NA	0	surface	in	Andreafsky Mountains	NA	WGS84	62.44033	-161.48355	tundra/alpine tundra	22.5	AA_HG_ST	35	AES_HF	0.05	AA_CV	31	AES_HF	17	AES_HF
SLA5	7/19/03	0	NA	0	surface	in	Kolmakof River	NA	WGS84	61.71554	-158.82869	tundra/alpine tundra	14.1	AA_HG_ST	20	AES_HF	0.94	AA_CV	30	AES_HF	10	AES_HF
HCA5	7/23/03	0	NA	0	surface	in	Andreafsky Mountains	NA	WGS84	62.67482	-161.76279	tundra/alpine tundra	12.5	AA_HG_ST	45	AES_HF	0.06	AA_CV	52	AES_HF	11	AES_HF
HCF6	7/22/03	0	NA	0	surface	in	Grayling Ck	NA	WGS84	62.37869	-160.42436	tundra/alpine tundra	14.8	AA_HG_ST	15	AES_HF	0.29	AA_CV	17	AES_HF	10	AES_HF
HCB5	7/23/03	0	NA	0	surface	in	Andreafsky Mountains	NA	WGS84	62.73811	-161.508	tundra/alpine tundra	10.2	AA_HG_ST	37	AES_HF	0.07	AA_CV	50	AES_HF	10	AES_HF
HCG6	7/21/03	0	NA	0	surface	in	Shageluk Slough	NA	WGS84	62.86683	-159.70746	tundra/alpine tundra	3.7	AA_HG_ST	28	AES_HF	0.04	AA_CV	37	AES_HF	10	AES_HF
SLA3	7/16/03	0	NA	0	surface	in	NA	NA	WGS84	61.34263	-158.95584	tundra/alpine tundra	43.4	AA_HG_ST	46	AES_HF	0.1	AA_CV	36	AES_HF	9	AES_HF
HCF3	7/21/03	0	NA	0	surface	in	Long Mtns	NA	WGS84	62.43115	-160.21994	tundra/alpine tundra	4.3	AA_HG_ST	48	AES_HF	0.04	AA_CV	41	AES_HF	11	AES_HF
HCA4	7/23/03	0	NA	0	surface	in	Andreaafsky Mountains	NA	WGS84	62.62315	-161.81731	tundra/alpine tundra	12.2	AA_HG_ST	50	AES_HF	0.07	AA_CV	69	AES_HF	12	AES_HF
SLC6	7/19/03	0	NA	0	surface	in	Bell Ck	NA	WGS84	61.93585	-158.09039	tundra/alpine tundra	8.1	AA_HG_ST	36	AES_HF	0.21	AA_CV	48	AES_HF	6	AES_HF
SLB2	7/19/03	0	NA	0	surface	in	Girl Ck	NA	WGS84	61.26144	-158.37067	tundra/alpine tundra	99.8	AA_HG_ST	37	AES_HF	0.02	AA_CV	45	AES_HF	9	AES_HF
SLC2	7/17/03	0	NA	0	surface	in	NA	NA	WGS84	61.19311	-158.02229	tundra/alpine tundra	9.2	AA_HG_ST	79	AES_HF	0.13	AA_CV	58	AES_HF	11	AES_HF
SLF1	7/17/03	0	NA	0	surface	in	NA	NA	WGS84	61.04871	-157.27497	tundra/alpine tundra	11.8	AA_HG_ST	21	AES_HF	0.08	AA_CV	26	AES_HF	8	AES_HF
HCE6	7/22/03	0	NA	0	surface	in	NA	NA	WGS84	62.95266	-160.38405	tundra/alpine tundra	8.2	AA_HG_ST	56	AES_HF	0.14	AA_CV	26	AES_HF	10	AES_HF
SLD3	7/18/03	0	NA	0	surface	in	Chuilnik Mountains	NA	WGS84	61.3704	-157.73538	tundra/alpine tundra	165	AA_HG_ST	27	AES_HF	0.02	AA_CV	17	AES_HF	10	AES_HF
SLA6	7/20/03	0	NA	0	surface	in	Iditarod River drainage	NA	WGS84	61.92993	-158.95961	tundra/alpine tundra	7.1	AA_HG_ST	53	AES_HF	0.07	AA_CV	34	AES_HF	6	AES_HF
SLE1	7/17/03	0	NA	0	surface	in	NA	NA	WGS84	61.03545	-157.35689	tundra/alpine tundra	8.8	AA_HG_ST	39	AES_HF	0.04	AA_CV	26	AES_HF	9	AES_HF
SLB5AOV2	7/20/03	0	NA	0	surface	in	Horn Mountains	NA	WGS84	61.77668	-158.64251	tundra/alpine tundra	22.5	AA_HG_ST	89	AES_HF	0.12	AA_CV	27	AES_HF	9	AES_HF
03JF031	7/16/03	0	NA	0	surface	in	Buckstock River	NA	WGS84	61.29904	-158.88133	tundra/alpine tundra	50.9	AA_HG_ST	18	AES_HF	0.04	AA_CV	29	AES_HF	10	AES_HF
HCC6	7/23/03	0	NA	0	surface	in	upper Bonasila River	NA	WGS84	62.85649	-161.0993	tundra/alpine tundra	11.4	AA_HG_ST	62	AES_HF	0.12	AA_CV	49	AES_HF	11	AES_HF
SLF6	7/17/03	0	NA	0	surface	in	South Fk George River	NA	WGS84	61.92034	-157.26666	tundra/alpine tundra	13	AA_HG_ST	60	AES_HF	0.09	AA_CV	56	AES_HF	7	AES_HF
SLD6	7/19/03	0	NA	0	surface	in	Steamboat Ck	NA	WGS84	61.91679	-157.79605	tundra/alpine tundra	10	AA_HG_ST	60	AES_HF	0.09	AA_CV	38	AES_HF	7	AES_HF
SLF4	7/17/03	0	NA	0	surface	in	Red Mountain	NA	WGS84	61.59768	-157.24359	tundra/alpine tundra	103	AA_HG_ST	50	AES_HF	0.42	AA_CV	26	AES_HF	17	AES_HF
SLH5	7/15/03	0	NA	0	surface	in	NA	NA	WGS84	61.84591	-156.58511	tundra/alpine tundra	8.3	AA_HG_ST	22	AES_HF	0.05	AA_CV	34	AES_HF	8	AES_HF
HCD4	7/22/03	0	NA	0	surface	in	Roberts Ck	NA	WGS84	62.6298	-160.95177	tundra/alpine tundra	7.2	AA_HG_ST	43	AES_HF	0.06	AA_CV	30	AES_HF	9	AES_HF
SLD4	7/18/03	0	NA	0	surface	in	Henderson Mountain South	NA	WGS84	61.51804	-157.71492	tundra/alpine tundra	20.5	AA_HG_ST	28	AES_HF	0.15	AA_CV	31	AES_HF	8	AES_HF
HCF1	7/21/03	0	NA	0	surface	in	Holy Cross Hills	NA	WGS84	62.07863	-160.18417	tundra/alpine tundra	6.9	AA_HG_ST	34	AES_HF	0.06	AA_CV	19	AES_HF	9	AES_HF
HCD2	7/22/03	0	NA	0	surface	in	Stuyahok River	NA	WGS84	62.2941	-160.76726	tundra/alpine tundra	11.3	AA_HG_ST	33	AES_HF	0.05	AA_CV	31	AES_HF	10	AES_HF
HCI2	7/20/03	0	NA	0	surface	in	Fox Hills	NA	WGS84	62.26912	-159.10605	tundra/alpine tundra	9.5	AA_HG_ST	32	AES_HF	0.04	AA_CV	20	AES_HF	11	AES_HF
SLG6	7/17/03	0	NA	0	surface	in	Moose Ck	NA	WGS84	61.93417	-156.7308	tundra/alpine tundra	6.2	AA_HG_ST	69	AES_HF	0.05	AA_CV	46	AES_HF	5	AES_HF
SLH1	7/15/03	0	NA	0	surface	in	NA	NA	WGS84	61.1379	-156.61842	tundra/alpine tundra	7.7	AA_HG_ST	41	AES_HF	0.06	AA_CV	20	AES_HF	11	AES_HF
SLG5	7/17/03	0	NA	0	surface	in	NA	NA	WGS84	61.68405	-156.75766	tundra/alpine tundra	49.2	AA_HG_ST	62	AES_HF	0.09	AA_CV	28	AES_HF	13	AES_HF
HCE2	7/22/03	0	NA	0	surface	in	NA	NA	WGS84	62.27065	-160.63113	tundra/alpine tundra	9.6	AA_HG_ST	35	AES_HF	0.07	AA_CV	29	AES_HF	8	AES_HF
SLB5AOV3X	7/20/03	0	NA	0	surface	in	Horn Mountains	NA	WGS84	61.77668	-158.64251	tundra/alpine tundra	22.3	AA_HG_ST	80	AES_HF	0.11	AA_CV	27	AES_HF	10	AES_HF
SLB1	7/19/03	0	NA	0	surface	in	Atsaksovluk Ck	NA	WGS84	61.5804	-158.53334	tundra/alpine tundra	15	AA_HG_ST	44	AES_HF	0.1	AA_CV	53	AES_HF	8	AES_HF
SLH6	7/17/03	0	NA	0	surface	in	NA	NA	WGS84	61.91306	-156.49373	tundra/alpine tundra	12.4	AA_HG_ST	43	AES_HF	0.03	AA_CV	44	AES_HF	5	AES_HF
03JF030	7/17/03	0	NA	0	surface	in	Holitna River	NA	WGS84	61.29904	-158.88133	tundra/alpine tundra	7.6	AA_HG_ST	29	AES_HF	0.09	AA_CV	40	AES_HF	5	AES_HF
HCF5	7/22/03	0	NA	0	surface	in	NA	NA	WGS84	62.76475	-160.22728	tundra/alpine tundra	144	AA_HG_ST	26	AES_HF	0.32	AA_CV	20	AES_HF	10	AES_HF
HCI4	7/20/03	0	NA	0	surface	in	NA	NA	WGS84	62.58621	-159.33153	tundra/alpine tundra	6.7	AA_HG_ST	37	AES_HF	0.06	AA_CV	26	AES_HF	10	AES_HF
SLB5	7/18/03	0	NA	0	surface	in	South of Horn Mtns.	NA	WGS84	61.66097	-158.36749	tundra/alpine tundra	41.4	AA_HG_ST	39	AES_HF	0.05	AA_CV	40	AES_HF	11	AES_HF
SLI5	7/15/03	0	NA	0	surface	in	VABM Lonely	NA	WGS84	61.74289	-156.24388	tundra/alpine tundra	20.4	AA_HG_ST	30	AES_HF	0.06	AA_CV	25	AES_HF	12	AES_HF
HCE5AOV1	7/22/03	0	NA	0	surface	in	Anvik River	NA	WGS84	62.71357	-160.58595	tundra/alpine tundra	7.9	AA_HG_ST	78	AES_HF	0.05	AA_CV	43	AES_HF	7	AES_HF
UGB5	8/3/01	0.3	1	0.762	surface	in	NA	NA	NA	57.81036	-157.45911	surface	5.6	AA_HG_ST	30	AES_HF	0.06	AA_CV	10	AES_HF	-4	AES_HF
07AK003A	8/12/07	1	6	1	surface	cm	NA	NA	WGS84	69.50711	-148.58621	tundra/alpine tundra	4	MS_HF	26	AES_HF	0.07	AA_CV	16.7	AES_HF	4.8	MS_HF
BIA2	7/31/01	0.5	5	1.27	surface	in	NA	NA	NA	60.29367	-164.74355	surface	12.2	AA_HG_ST	55	AES_HF	0.03	AA_CV	21	AES_HF	11	AES_HF
BIC6	7/29/01	0.5	2	1.27	surface	in	NA	NA	NA	60.8738	-164.12561	surface	6.9	AA_HG_ST	34	AES_HF	0.13	AA_CV	22	AES_HF	9	AES_HF
BEC2	8/4/01	0.5	1	1.27	surface	in	NA	NA	NA	60.28205	-161.14342	surface	5.6	AA_HG_ST	8	AES_HF	0.03	AA_CV	-3	AES_HF	8	AES_HF
BID6	7/29/01	0.5	3	1.27	surface	in	NA	NA	NA	60.87454	-163.86847	surface	11.8	AA_HG_ST	67	AES_HF	0.06	AA_CV	25	AES_HF	10	AES_HF
75CB01	NA	2	15	2	surface	cm	NA	poorly defined	NA	64.85333	-147.8666	grassland/grazing land/cultivated land	NA	NA	NA	NA	NA	NA	NA	NA	22	ES_SQ
75CB02	NA	2	15	2	surface	cm	NA	poorly defined	NA	64.85	-147.86667	grassland/grazing land/cultivated land	NA	NA	NA	NA	NA	NA	NA	NA	18	ES_SQ
75CB03	NA	2	15	2	surface	cm	NA	poorly defined	NA	64.795	-147.95	grassland/grazing land/cultivated land	NA	NA	NA	NA	NA	NA	NA	NA	17	ES_SQ
75CB04	NA	2	15	2	surface	cm	NA	poorly defined	NA	64.86667	-147.73333	grassland/grazing land/cultivated land	NA	NA	NA	NA	NA	NA	NA	NA	72	ES_SQ
75CB05	NA	2	15	2	surface	cm	NA	poorly defined	NA	64.86667	-147.76667	grassland/grazing land/cultivated land	NA	NA	NA	NA	NA	NA	NA	NA	38	ES_SQ
75CB07	NA	2	15	2	surface	cm	NA	poorly defined	NA	64.85333	-147.7166	grassland/grazing land/cultivated land	NA	NA	NA	NA	NA	NA	NA	NA	38	ES_SQ
75CB09	NA	2	15	2	surface	cm	NA	poorly defined	NA	64.845	-147.725	grassland/grazing land/cultivated land	NA	NA	NA	NA	NA	NA	NA	NA	32	ES_SQ
75CB11	NA	2	15	2	surface	cm	NA	poorly defined	NA	64.84167	-147.73	grassland/grazing land/cultivated land	NA	NA	NA	NA	NA	NA	NA	NA	76	ES_SQ
75CB13	NA	2	15	2	surface	cm	NA	poorly defined	NA	64.84333	-147.70833	grassland/grazing land/cultivated land	NA	NA	NA	NA	NA	NA	NA	NA	66	ES_SQ
75CB14	NA	2	15	2	surface	cm	NA	poorly defined	NA	64.84333	-147.70833	grassland/grazing land/cultivated land	NA	NA	NA	NA	NA	NA	NA	NA	38	ES_SQ
75CB15	NA	2	15	2	surface	cm	NA	poorly defined	NA	64.84167	-147.70833	grassland/grazing land/cultivated land	NA	NA	NA	NA	NA	NA	NA	NA	33	ES_SQ
75CB16	NA	2	15	2	surface	cm	NA	poorly defined	NA	64.83	-147.6666	grassland/grazing land/cultivated land	NA	NA	NA	NA	NA	NA	NA	NA	42	ES_SQ
75CB17	NA	2	15	2	surface	cm	NA	poorly defined	NA	64.81333	-147.70833	grassland/grazing land/cultivated land	NA	NA	NA	NA	NA	NA	NA	NA	44	ES_SQ
75CB18	NA	2	15	2	surface	cm	NA	poorly defined	NA	64.82833	-147.7166	grassland/grazing land/cultivated land	NA	NA	NA	NA	NA	NA	NA	NA	54	ES_SQ
75CB19	NA	2	15	2	surface	cm	NA	poorly defined	NA	64.83667	-147.74167	grassland/grazing land/cultivated land	NA	NA	NA	NA	NA	NA	NA	NA	75	ES_SQ
75CB20	NA	2	15	2	surface	cm	NA	poorly defined	NA	64.83833	-147.725	grassland/grazing land/cultivated land	NA	NA	NA	NA	NA	NA	NA	NA	55	ES_SQ
75CB21	NA	2	15	2	surface	cm	NA	poorly defined	NA	64.83833	-147.7166	grassland/grazing land/cultivated land	NA	NA	NA	NA	NA	NA	NA	NA	54	ES_SQ
75CB22	NA	2	15	2	surface	cm	NA	poorly defined	NA	64.84	-147.73833	grassland/grazing land/cultivated land	NA	NA	NA	NA	NA	NA	NA	NA	21	ES_SQ
75CB23	NA	2	15	2	surface	cm	NA	poorly defined	NA	64.84167	-147.7333	grassland/grazing land/cultivated land	NA	NA	NA	NA	NA	NA	NA	NA	120	ES_SQ
75CB24	NA	2	15	2	surface	cm	NA	poorly defined	NA	64.84	-147.71167	grassland/grazing land/cultivated land	NA	NA	NA	NA	NA	NA	NA	NA	53	ES_SQ
75CB25	NA	2	15	2	surface	cm	NA	poorly defined	NA	64.84	-147.71333	grassland/grazing land/cultivated land	NA	NA	NA	NA	NA	NA	NA	NA	180	ES_SQ
75CB26	NA	2	15	2	surface	cm	NA	poorly defined	NA	64.83833	-147.71	grassland/grazing land/cultivated land	NA	NA	NA	NA	NA	NA	NA	NA	150	ES_SQ
75CB27	NA	2	15	2	surface	cm	NA	poorly defined	NA	64.84333	-147.71	grassland/grazing land/cultivated land	NA	NA	NA	NA	NA	NA	NA	NA	51	ES_SQ
75CB28	NA	2	15	2	surface	cm	NA	poorly defined	NA	64.84333	-147.70833	grassland/grazing land/cultivated land	NA	NA	NA	NA	NA	NA	NA	NA	93	ES_SQ
75CB29	NA	2	15	2	surface	cm	NA	poorly defined	NA	64.845	-147.71	grassland/grazing land/cultivated land	NA	NA	NA	NA	NA	NA	NA	NA	150	ES_SQ
75CB30	NA	2	15	2	surface	cm	NA	poorly defined	NA	64.84333	-147.72833	grassland/grazing land/cultivated land	NA	NA	NA	NA	NA	NA	NA	NA	120	ES_SQ
75CB31	NA	2	15	2	surface	cm	NA	poorly defined	NA	64.84333	-147.72667	grassland/grazing land/cultivated land	NA	NA	NA	NA	NA	NA	NA	NA	150	ES_SQ
75CB32	NA	2	15	2	surface	cm	NA	poorly defined	NA	64.84333	-147.72667	grassland/grazing land/cultivated land	NA	NA	NA	NA	NA	NA	NA	NA	180	ES_SQ
75CB33	NA	2	15	2	surface	cm	NA	poorly defined	NA	64.84333	-147.73	grassland/grazing land/cultivated land	NA	NA	NA	NA	NA	NA	NA	NA	84	ES_SQ
75CB34	NA	2	15	2	surface	cm	NA	poorly defined	NA	64.845	-147.73167	grassland/grazing land/cultivated land	NA	NA	NA	NA	NA	NA	NA	NA	19	ES_SQ
75CB35	NA	2	15	2	surface	cm	NA	poorly defined	NA	64.845	-147.73167	grassland/grazing land/cultivated land	NA	NA	NA	NA	NA	NA	NA	NA	34	ES_SQ
75CB36	NA	2	15	2	surface	cm	NA	poorly defined	NA	64.845	-147.7333	grassland/grazing land/cultivated land	NA	NA	NA	NA	NA	NA	NA	NA	33	ES_SQ
75CB37	NA	2	15	2	surface	cm	NA	poorly defined	NA	64.845	-147.73667	grassland/grazing land/cultivated land	NA	NA	NA	NA	NA	NA	NA	NA	21	ES_SQ
75CB38	NA	2	15	2	surface	cm	NA	poorly defined	NA	64.84667	-147.73833	grassland/grazing land/cultivated land	NA	NA	NA	NA	NA	NA	NA	NA	84	ES_SQ
75CB39	NA	2	15	2	surface	cm	NA	poorly defined	NA	64.84667	-147.735	grassland/grazing land/cultivated land	NA	NA	NA	NA	NA	NA	NA	NA	40	ES_SQ
75CB40	NA	2	15	2	surface	cm	NA	poorly defined	NA	64.845	-147.735	grassland/grazing land/cultivated land	NA	NA	NA	NA	NA	NA	NA	NA	300	ES_SQ
75CB41	NA	2	15	2	surface	cm	NA	poorly defined	NA	64.9	-147.74167	grassland/grazing land/cultivated land	NA	NA	NA	NA	NA	NA	NA	NA	11	ES_SQ
75CB42	NA	2	15	2	surface	cm	NA	poorly defined	NA	64.84333	-147.75	grassland/grazing land/cultivated land	NA	NA	NA	NA	NA	NA	NA	NA	16	ES_SQ
75CB43	NA	2	15	2	surface	cm	NA	poorly defined	NA	64.84333	-147.75	grassland/grazing land/cultivated land	NA	NA	NA	NA	NA	NA	NA	NA	24	ES_SQ
75CB44	NA	2	15	2	surface	cm	NA	poorly defined	NA	64.91167	-147.8333	grassland/grazing land/cultivated land	NA	NA	NA	NA	NA	NA	NA	NA	15	ES_SQ
75CB45	NA	2	15	2	surface	cm	NA	poorly defined	NA	64.88667	-147.77	grassland/grazing land/cultivated land	NA	NA	NA	NA	NA	NA	NA	NA	18	ES_SQ
75CB46	NA	2	15	2	surface	cm	NA	poorly defined	NA	64.83833	-147.79167	grassland/grazing land/cultivated land	NA	NA	NA	NA	NA	NA	NA	NA	98	ES_SQ
75CB47	NA	2	15	2	surface	cm	NA	poorly defined	NA	64.86	-147.675	grassland/grazing land/cultivated land	NA	NA	NA	NA	NA	NA	NA	NA	14	ES_SQ
75CB48	NA	2	15	2	surface	cm	NA	poorly defined	NA	64.84167	-147.79	grassland/grazing land/cultivated land	NA	NA	NA	NA	NA	NA	NA	NA	20	ES_SQ
75CB49	NA	2	15	2	surface	cm	NA	poorly defined	NA	64.84667	-147.78833	grassland/grazing land/cultivated land	NA	NA	NA	NA	NA	NA	NA	NA	29	ES_SQ
75CB50	NA	2	15	2	surface	cm	NA	poorly defined	NA	64.84167	-147.785	grassland/grazing land/cultivated land	NA	NA	NA	NA	NA	NA	NA	NA	20	ES_SQ
75CB51	NA	2	15	2	surface	cm	NA	poorly defined	NA	64.84	-147.775	grassland/grazing land/cultivated land	NA	NA	NA	NA	NA	NA	NA	NA	52	ES_SQ
75CB52	NA	2	15	2	surface	cm	NA	poorly defined	NA	64.83667	-147.775	grassland/grazing land/cultivated land	NA	NA	NA	NA	NA	NA	NA	NA	61	ES_SQ
75CB53	NA	2	15	2	surface	cm	NA	poorly defined	NA	64.83833	-147.75833	grassland/grazing land/cultivated land	NA	NA	NA	NA	NA	NA	NA	NA	73	ES_SQ
75CB54	NA	2	15	2	surface	cm	NA	poorly defined	NA	64.83833	-147.745	grassland/grazing land/cultivated land	NA	NA	NA	NA	NA	NA	NA	NA	38	ES_SQ
75CB55	NA	2	15	2	surface	cm	NA	poorly defined	NA	64.84	-147.735	grassland/grazing land/cultivated land	NA	NA	NA	NA	NA	NA	NA	NA	18	ES_SQ
75CB56	NA	2	15	2	surface	cm	NA	poorly defined	NA	64.84167	-147.74167	grassland/grazing land/cultivated land	NA	NA	NA	NA	NA	NA	NA	NA	22	ES_SQ
75CB57	NA	2	15	2	surface	cm	NA	poorly defined	NA	64.84167	-147.72833	grassland/grazing land/cultivated land	NA	NA	NA	NA	NA	NA	NA	NA	88	ES_SQ
75CB58	NA	2	15	2	surface	cm	NA	poorly defined	NA	64.84167	-147.73167	grassland/grazing land/cultivated land	NA	NA	NA	NA	NA	NA	NA	NA	56	ES_SQ
75CB59	NA	2	15	2	surface	cm	NA	poorly defined	NA	64.81333	-147.775	grassland/grazing land/cultivated land	NA	NA	NA	NA	NA	NA	NA	NA	17	ES_SQ
75CB60	NA	2	15	2	surface	cm	NA	poorly defined	NA	64.8	-147.775	grassland/grazing land/cultivated land	NA	NA	NA	NA	NA	NA	NA	NA	18	ES_SQ
75CB61	NA	2	15	2	surface	cm	NA	poorly defined	NA	64.85167	-147.85	grassland/grazing land/cultivated land	NA	NA	NA	NA	NA	NA	NA	NA	21	ES_SQ
75CB62	NA	2	15	2	surface	cm	NA	poorly defined	NA	64.85	-147.70833	grassland/grazing land/cultivated land	NA	NA	NA	NA	NA	NA	NA	NA	46	ES_SQ
75CB63	NA	2	15	2	surface	cm	NA	poorly defined	NA	64.85167	-147.70667	grassland/grazing land/cultivated land	NA	NA	NA	NA	NA	NA	NA	NA	30	ES_SQ
75CB64	NA	2	15	2	surface	cm	NA	poorly defined	NA	64.85167	-147.70667	grassland/grazing land/cultivated land	NA	NA	NA	NA	NA	NA	NA	NA	31	ES_SQ
75CB65	NA	2	15	2	surface	cm	NA	poorly defined	NA	64.85	-147.705	grassland/grazing land/cultivated land	NA	NA	NA	NA	NA	NA	NA	NA	40	ES_SQ
75CB66	NA	2	15	2	surface	cm	NA	poorly defined	NA	64.85167	-147.71167	grassland/grazing land/cultivated land	NA	NA	NA	NA	NA	NA	NA	NA	37	ES_SQ
75CB67	NA	2	15	2	surface	cm	NA	poorly defined	NA	64.85	-147.71667	grassland/grazing land/cultivated land	NA	NA	NA	NA	NA	NA	NA	NA	170	ES_SQ
75CB68	NA	2	15	2	surface	cm	NA	poorly defined	NA	64.84833	-147.715	grassland/grazing land/cultivated land	NA	NA	NA	NA	NA	NA	NA	NA	27	ES_SQ
75CB69	NA	2	15	2	surface	cm	NA	poorly defined	NA	64.84667	-147.715	grassland/grazing land/cultivated land	NA	NA	NA	NA	NA	NA	NA	NA	170	ES_SQ
75CB70	NA	2	15	2	surface	cm	NA	poorly defined	NA	64.84833	-147.69833	grassland/grazing land/cultivated land	NA	NA	NA	NA	NA	NA	NA	NA	29	ES_SQ
75CB71	NA	2	15	2	surface	cm	NA	poorly defined	NA	64.85833	-147.77167	grassland/grazing land/cultivated land	NA	NA	NA	NA	NA	NA	NA	NA	24	ES_SQ
75CB72	NA	2	15	2	surface	cm	NA	poorly defined	NA	64.86	-147.7333	grassland/grazing land/cultivated land	NA	NA	NA	NA	NA	NA	NA	NA	60	ES_SQ
SM04-02PONDA	7/18/04	2	NA	2	surface	cm	Scrafford Mine holding pond	NA	NAD27 Alaska	65.00023	-147.75659	mine dump/prospect pit	1800	MS_HF	88.9	MS_HF	NA	NA	41.1	MS_HF	33.6	MS_HF
TMB2	8/10/01	1	1	2.54	surface	in	NA	NA	NA	60.20002	-158.6306	surface	16.6	AA_HG_ST	57	AES_HF	0.03	AA_CV	28	AES_HF	12	AES_HF
BII6	8/4/01	1	1	2.54	surface	in	NA	NA	NA	60.86702	-162.54713	surface	2.2	AA_HG_ST	37	AES_HF	0.02	AA_CV	7	AES_HF	7	AES_HF
HBI3	7/26/01	1	2	2.54	surface	in	NA	NA	NA	61.43919	-165.05482	surface	17.6	AA_HG_ST	73	AES_HF	0.06	AA_CV	38	AES_HF	12	AES_HF
TME1	8/10/01	1	5	2.54	surface	in	NA	NA	NA	60.1306	-157.57832	surface	4.7	AA_HG_ST	21	AES_HF	-0.02	AA_CV	11	AES_HF	7	AES_HF
BIJ2	8/3/01	1	2	2.54	surface	in	NA	NA	NA	60.20934	-162.28548	surface	9.2	AA_HG_ST	58	AES_HF	0.04	AA_CV	21	AES_HF	8	AES_HF
KWC1	NA	1	2	2.54	surface	in	NA	NA	NA	62.03964	-164.2757	surface	18.8	AA_HG_ST	83	AES_HF	0.06	AA_CV	39	AES_HF	10	AES_HF
BEA6	8/4/01	1	2	2.54	surface	in	NA	NA	NA	60.96641	-161.72832	surface	5.8	AA_HG_ST	46	AES_HF	0.05	AA_CV	17	AES_HF	9	AES_HF
MAI1AOV2	8/5/01	1	2	2.54	surface	in	NA	NA	NA	61.02212	-162.0139	surface	6.1	AA_HG_ST	44	AES_HF	0.03	AA_CV	18	AES_HF	7	AES_HF
MAI1AOV3	8/5/01	1	2	2.54	surface	in	NA	NA	NA	61.02212	-162.0139	surface	6.3	AA_HG_ST	26	AES_HF	0.03	AA_CV	19	AES_HF	8	AES_HF
BEC3	8/4/01	1	2	2.54	surface	in	NA	NA	NA	60.45754	-161.14166	surface	5.7	AA_HG_ST	8	AES_HF	0.02	AA_CV	-3	AES_HF	5	AES_HF
RMA2	8/5/01	1	2	2.54	surface	in	NA	NA	NA	61.30421	-161.92142	surface	7	AA_HG_ST	8	AES_HF	0.03	AA_CV	-3	AES_HF	5	AES_HF
RMB3	8/5/01	1	2	2.54	surface	in	NA	NA	NA	61.39057	-161.53156	surface	18.6	AA_HG_ST	79	AES_HF	0.09	AA_CV	32	AES_HF	14	AES_HF
MAH1	8/4/01	1	2	2.54	surface	in	NA	NA	NA	61.0258	-162.39071	surface	15.8	AA_HG_ST	47	AES_HF	0.18	AA_CV	24	AES_HF	13	AES_HF
NIJ6	7/29/01	1	2	2.54	surface	in	NA	NA	NA	60.95702	-165.0665	surface	11.9	AA_HG_ST	75	AES_HF	0.06	AA_CV	30	AES_HF	11	AES_HF
DFTC6.46	8/2/00	1	NA	2.54	surface	in	Delta Junction Tower Control	NA	WGS84	63.92	-145.74	forest/scattered timberland	28	AES_HF	83	AES_HF	NA	NA	40	AES_HF	14	AES_HF
DFTC23.30	8/8/00	1	NA	2.54	surface	in	Delta Junction Tower Control	NA	WGS84	63.92	-145.74	forest/scattered timberland	25	AES_HF	74	AES_HF	NA	NA	32	AES_HF	9.1	AES_HF
DF87-2.35	8/5/01	1	NA	2.54	surface	in	Delta Junction 1987 burn	NA	WGS84	63.92	-145.37	forest/scattered timberland	-10	AES_HF	81	AES_HF	NA	NA	24	AES_HF	22	AES_HF
DF87-2.50	8/5/01	1	NA	2.54	surface	in	Delta Junction 1987 burn	NA	WGS84	63.92	-145.37	forest/scattered timberland	-10	AES_HF	60	AES_HF	NA	NA	22	AES_HF	19	AES_HF
DFDCD1-9-1.30	8/6/00	1	NA	2.54	surface	in	Delta Juction D1/9 Core	NA	WGS84	63.81	-144.95	forest/scattered timberland	10	AES_HF	33	AES_HF	NA	NA	193	AES_HF	6.1	AES_HF
DFDCD1-9-1.38	8/6/00	1	NA	2.54	surface	in	Delta Juction D1/9 Core	NA	WGS84	63.81	-144.95	forest/scattered timberland	-10	AES_HF	61	AES_HF	NA	NA	210	AES_HF	15	AES_HF
DFDCD1-9-1.49	8/6/00	1	NA	2.54	surface	in	Delta Juction D1/9 Core	NA	WGS84	63.81	-144.95	forest/scattered timberland	-10	AES_HF	72	AES_HF	NA	NA	23	AES_HF	18	AES_HF
DFDCD1-9-1.54	8/6/00	1	NA	2.54	surface	in	Delta Juction D1/9 Core	NA	WGS84	63.81	-144.95	forest/scattered timberland	16	AES_HF	78	AES_HF	NA	NA	23	AES_HF	18	AES_HF
CLPB5.31	8/1/02	1	NA	2.54	surface	in	Chena pre-burn	NA	WGS84	64.77	-147.18	forest/scattered timberland	-10	AES_HF	7.8	AES_HF	NA	NA	13	AES_HF	5.1	AES_HF
CLPB5.35	8/1/02	1	NA	2.54	surface	in	Chena pre-burn	NA	WGS84	64.77	-147.18	forest/scattered timberland	-10	AES_HF	30	AES_HF	NA	NA	29	AES_HF	6.7	AES_HF
CLPB5.37	8/1/02	1	NA	2.54	surface	in	Chena pre-burn	NA	WGS84	64.77	-147.18	forest/scattered timberland	-10	AES_HF	60	AES_HF	NA	NA	43	AES_HF	6.6	AES_HF
07AK045A	8/19/07	3	18	3	surface	cm	NA	NA	WGS84	65.4847	-148.42903	tundra/alpine tundra	11	MS_HF	172	AES_HF	0.02	AA_CV	137	AES_HF	13.5	MS_HF
UGA4	8/3/01	0.1	0.5	3.048	surface	ft	NA	NA	NA	57.52767	-157.7616	surface	7.9	AA_HG_ST	73	AES_HF	0.06	AA_CV	16	AES_HF	-4	AES_HF
SM04-02PONDB	7/18/04	4	NA	4	surface	cm	Scrafford Mine holding pond	NA	NAD27 Alaska	65.00023	-147.75659	mine dump/prospect pit	1900	MS_HF	85	MS_HF	NA	NA	40.7	MS_HF	23.2	MS_HF
02AK02SB	6/3/02	5	15	5	surface	cm	NA	well defined	NAD27	64.39444	-144.70833	forest/scattered timberland	12	AA_HG_ST	130	MS_HF	0.04	AA_CV	56	MS_HF	14	MS_HF
02AK03SB	6/4/02	5	15	5	surface	cm	NA	well defined	NAD27	64.35028	-144.93528	forest/scattered timberland	17	AA_HG_ST	120	MS_HF	0.05	AA_CV	35	MS_HF	19	MS_HF
02AK04SB	6/4/02	5	15	5	surface	cm	NA	well defined	NAD27	64.36111	-144.57056	forest/scattered timberland	37	AA_HG_ST	74	MS_HF	0.03	AA_CV	26	MS_HF	16	MS_HF
02AK05SB	6/4/02	5	15	5	surface	cm	NA	well defined	NAD27	64.30833	-144.69389	forest/scattered timberland	18	AA_HG_ST	100	MS_HF	0.03	AA_CV	39	MS_HF	17	MS_HF
02AK06SB	6/5/02	5	15	5	surface	cm	NA	well defined	NAD27	64.42	-144.53611	forest/scattered timberland	210	AA_HG_ST	76	MS_HF	-0.02	AA_CV	32	MS_HF	29	MS_HF
02AK07SB	6/5/02	5	15	5	surface	cm	NA	well defined	NAD27	64.49083	-144.64556	forest/scattered timberland	16	AA_HG_ST	73	MS_HF	0.02	AA_CV	15	MS_HF	17	MS_HF
02AK08SB	6/5/02	5	15	5	surface	cm	NA	well defined	NAD27	64.435	-144.65361	forest/scattered timberland	21	AA_HG_ST	90	MS_HF	0.06	AA_CV	24	MS_HF	20	MS_HF
SM04-02PONDF	7/18/04	5	NA	5	surface	cm	Scrafford Mine holding pond	NA	NAD27 Alaska	65.00023	-147.75659	mine dump/prospect pit	1600	MS_HF	89.4	MS_HF	NA	NA	42.1	MS_HF	25.6	MS_HF
03AK03SB	7/17/99	5	15	5	surface	cm	NA	poorly defined	NAD27	64.37413	-144.21433	tundra/alpine tundra	16	MS_HF	82	MS_HF	0.07	AA_CV	12.5	MS_HF	20.4	MS_HF
03AK05SB	7/17/99	5	15	5	surface	cm	NA	poorly defined	NAD27	64.36482	-144.2372	tundra/alpine tundra	15	MS_HF	97.8	MS_HF	0.11	AA_CV	29.2	MS_HF	22.6	MS_HF
03AK06SB	7/18/99	5	15	5	surface	cm	NA	poorly defined	NAD27	64.3563	-144.24728	tundra/alpine tundra	800	MS_HF	91.7	MS_HF	0.08	AA_CV	31.9	MS_HF	22.6	MS_HF
03AK07SB	7/18/99	5	15	5	surface	cm	NA	poorly defined	NAD27	64.349	-144.26187	tundra/alpine tundra	27	MS_HF	100	MS_HF	0.11	AA_CV	31.6	MS_HF	25.2	MS_HF
03AK09SB	7/19/99	5	15	5	surface	cm	NA	poorly defined	NAD27	64.34315	-144.25195	tundra/alpine tundra	20	MS_HF	104	MS_HF	0.08	AA_CV	24.7	MS_HF	20.8	MS_HF
03AK10SB	7/19/99	5	15	5	surface	cm	NA	poorly defined	NAD27	64.33665	-144.24965	tundra/alpine tundra	9.2	MS_HF	98.8	MS_HF	0.07	AA_CV	30.1	MS_HF	20.7	MS_HF
03AK11SB	7/19/99	5	15	5	surface	cm	NA	poorly defined	NAD27	64.39777	-144.38553	tundra/alpine tundra	30	MS_HF	97.8	MS_HF	0.07	AA_CV	22.6	MS_HF	23.1	MS_HF
03AK12SB	7/19/99	5	15	5	surface	cm	NA	poorly defined	NAD27	64.40048	-144.35812	tundra/alpine tundra	31	MS_HF	69	MS_HF	0.09	AA_CV	10	MS_HF	19.1	MS_HF
03AK13SB	7/19/99	5	15	5	surface	cm	NA	poorly defined	NAD27	64.38665	-144.23182	tundra/alpine tundra	31	MS_HF	79.8	MS_HF	0.03	AA_CV	22.6	MS_HF	25.9	MS_HF
03AK14SB	7/20/99	5	15	5	surface	cm	NA	poorly defined	NAD27	64.35342	-144.21053	tundra/alpine tundra	16	MS_HF	99.1	MS_HF	0.03	AA_CV	39.6	MS_HF	28.1	MS_HF
C03AK02B	7/20/99	5	15	5	surface	cm	NA	poorly defined	NAD27	60.20035	-151.43755	tundra/alpine tundra	6.7	MS_HF	53.5	MS_HF	0.04	AA_CV	17.5	MS_HF	10.4	MS_HF
MAH2	8/5/01	2	3	5.08	surface	in	NA	NA	NA	61.1891	-162.57209	surface	5.3	AA_HG_ST	69	AES_HF	0.09	AA_CV	31	AES_HF	14	AES_HF
BIE6	8/2/01	2	3	5.08	surface	in	NA	NA	NA	60.86385	-163.57726	surface	8.3	AA_HG_ST	62	AES_HF	0.04	AA_CV	25	AES_HF	12	AES_HF
MAB3AOV1	7/27/01	2	3	5.08	surface	in	NA	NA	NA	61.40174	-164.54025	surface	7.6	AA_HG_ST	78	AES_HF	0.05	AA_CV	40	AES_HF	14	AES_HF
BIG3	8/3/01	2	3	5.08	surface	in	NA	NA	NA	60.4681	-162.93874	surface	7.2	AA_HG_ST	26	AES_HF	0.06	AA_CV	11	AES_HF	10	AES_HF
MAG3	8/5/01	2	3	5.08	surface	in	NA	NA	NA	61.34289	-162.62322	surface	22	AA_HG_ST	49	AES_HF	0.05	AA_CV	15	AES_HF	11	AES_HF
MAI2	8/5/01	2	3	5.08	surface	in	NA	NA	NA	61.23204	-162.01701	surface	18.4	AA_HG_ST	88	AES_HF	0.1	AA_CV	48	AES_HF	22	AES_HF
MAG2	8/5/01	2	3	5.08	surface	in	NA	NA	NA	61.20971	-162.72108	surface	5	AA_HG_ST	25	AES_HF	0.06	AA_CV	12	AES_HF	5	AES_HF
BIG4	8/2/01	2	3	5.08	surface	in	NA	NA	NA	60.62911	-162.93132	surface	5.3	AA_HG_ST	41	AES_HF	0.05	AA_CV	15	AES_HF	6	AES_HF
BIF5	8/2/01	2	3	5.08	surface	in	NA	NA	NA	60.80412	-163.24879	surface	4.4	AA_HG_ST	52	AES_HF	0.04	AA_CV	16	AES_HF	8	AES_HF
BIG5	8/2/01	2	3	5.08	surface	in	NA	NA	NA	60.70823	-163.15991	surface	6.4	AA_HG_ST	58	AES_HF	0.05	AA_CV	21	AES_HF	9	AES_HF
BIH1	8/3/01	2	3	5.08	surface	in	NA	NA	NA	60.03761	-162.85307	surface	15.1	AA_HG_ST	52	AES_HF	0.06	AA_CV	30	AES_HF	11	AES_HF
BLH1	7/25/01	2	3	5.08	surface	in	NA	NA	NA	62.03353	-165.38315	surface	10.1	AA_HG_ST	73	AES_HF	0.04	AA_CV	26	AES_HF	10	AES_HF
BEB4	8/2/01	2	3	5.08	surface	in	NA	NA	NA	60.54147	-161.46844	surface	4.8	AA_HG_ST	51	AES_HF	0.06	AA_CV	22	AES_HF	10	AES_HF
BEB2	8/4/01	2	3	5.08	surface	in	NA	NA	NA	60.30077	-161.64291	surface	2.6	AA_HG_ST	26	AES_HF	0.05	AA_CV	11	AES_HF	6	AES_HF
BIH5	8/2/01	2	3	5.08	surface	in	NA	NA	NA	60.70934	-162.842	surface	6.2	AA_HG_ST	75	AES_HF	0.06	AA_CV	34	AES_HF	8	AES_HF
BIJ6	8/4/01	2	3	5.08	surface	in	NA	NA	NA	60.96397	-162.02595	surface	5.2	AA_HG_ST	56	AES_HF	0.07	AA_CV	25	AES_HF	11	AES_HF
MAB3AOV2	7/27/01	2	3	5.08	surface	in	NA	NA	NA	61.40174	-164.54025	surface	10.3	AA_HG_ST	98	AES_HF	0.06	AA_CV	47	AES_HF	13	AES_HF
MAB3AOV3	7/27/01	2	3	5.08	surface	in	NA	NA	NA	61.40174	-164.54025	surface	10	AA_HG_ST	94	AES_HF	0.07	AA_CV	45	AES_HF	11	AES_HF
MAF1	8/4/01	2	3	5.08	surface	in	NA	NA	NA	61.02945	-163.05824	surface	4	AA_HG_ST	56	AES_HF	0.04	AA_CV	23	AES_HF	8	AES_HF
GBA5	8/3/01	2	3	5.08	surface	in	NA	NA	NA	59.63738	-161.4687	surface	8.8	AA_HG_ST	55	AES_HF	0.04	AA_CV	33	AES_HF	7	AES_HF
BIF6	8/4/01	2	3	5.08	surface	in	NA	NA	NA	60.95522	-163.19736	surface	6.3	AA_HG_ST	70	AES_HF	0.06	AA_CV	34	AES_HF	9	AES_HF
BIH2	8/3/01	2	3	5.08	surface	in	NA	NA	NA	60.21347	-162.8614	surface	3.8	AA_HG_ST	60	AES_HF	0.07	AA_CV	27	AES_HF	8	AES_HF
BIH3	8/3/01	2	3	5.08	surface	in	NA	NA	NA	60.4682	-162.84842	surface	9.4	AA_HG_ST	43	AES_HF	0.05	AA_CV	27	AES_HF	9	AES_HF
BIJ3	8/3/01	2	3	5.08	surface	in	NA	NA	NA	60.46371	-162.07111	surface	4.8	AA_HG_ST	59	AES_HF	0.06	AA_CV	25	AES_HF	8	AES_HF
MAI1	8/5/01	2	3	5.08	surface	in	NA	NA	NA	61.14214	-162.26948	surface	6	AA_HG_ST	60	AES_HF	0.06	AA_CV	30	AES_HF	10	AES_HF
RMA3	8/5/01	2	3	5.08	surface	in	NA	NA	NA	61.41271	-161.69766	surface	12.5	AA_HG_ST	42	AES_HF	0.09	AA_CV	35	AES_HF	12	AES_HF
BLI1	7/25/01	2	3	5.08	surface	in	NA	NA	NA	62.13336	-165.0358	surface	15.8	AA_HG_ST	80	AES_HF	0.06	AA_CV	31	AES_HF	14	AES_HF
RMA1	8/4/01	2	3	5.08	surface	in	NA	NA	NA	61.03749	-161.7421	surface	4.9	AA_HG_ST	46	AES_HF	0.07	AA_CV	21	AES_HF	8	AES_HF
BIH6	8/4/01	2	2	5.08	surface	in	NA	NA	NA	60.97303	-162.66194	surface	4.2	AA_HG_ST	18	AES_HF	0.04	AA_CV	8	AES_HF	7	AES_HF
BIG6	8/4/01	2	2	5.08	surface	in	NA	NA	NA	60.97033	-162.9495	surface	5.8	AA_HG_ST	40	AES_HF	0.04	AA_CV	17	AES_HF	6	AES_HF
MAF2	8/5/01	2	3	5.08	surface	in	NA	NA	NA	61.20232	-163.00082	surface	5.2	AA_HG_ST	21	AES_HF	0.11	AA_CV	8	AES_HF	5	AES_HF
BIG2	8/3/01	2	3	5.08	surface	in	NA	NA	NA	60.20422	-162.92787	surface	5.3	AA_HG_ST	50	AES_HF	0.06	AA_CV	15	AES_HF	9	AES_HF
MAD1	7/28/01	2	3	5.08	surface	in	NA	NA	NA	61.13692	-163.70868	surface	8.2	AA_HG_ST	72	AES_HF	0.1	AA_CV	30	AES_HF	9	AES_HF
BIJ1	8/3/01	2	3	5.08	surface	in	NA	NA	NA	60.04873	-162.03719	surface	4.3	AA_HG_ST	52	AES_HF	0.07	AA_CV	25	AES_HF	6	AES_HF
GBC5	8/3/01	2	3	5.08	surface	in	NA	NA	NA	59.69703	-161.35992	surface	3.2	AA_HG_ST	15	AES_HF	0.08	AA_CV	4	AES_HF	-4	AES_HF
KBF6	8/1/01	2	3	5.08	surface	in	NA	NA	NA	59.97852	-163.23535	surface	4.3	AA_HG_ST	54	AES_HF	0.05	AA_CV	18	AES_HF	8	AES_HF
SM04-02PONDC	7/18/04	6	NA	6	surface	cm	Scrafford Mine holding pond	NA	NAD27 Alaska	65.00023	-147.75659	mine dump/prospect pit	1600	MS_HF	96.2	MS_HF	NA	NA	41.6	MS_HF	21.5	MS_HF
SM04-07	7/18/04	6	NA	6	surface	cm	Scrafford Mine	NA	NAD27 Alaska	65.00023	-147.75659	mine dump/prospect pit	92000	MS_HF	5.1	MS_HF	NA	NA	5.9	MS_HF	4.1	MS_HF
SM04-08	7/18/04	6	NA	6	surface	cm	Scrafford Mine	NA	NAD27 Alaska	65.00023	-147.75659	wetland/swamp/marsh/bog/fen	1900	MS_HF	125	MS_HF	NA	NA	41.6	MS_HF	36.9	MS_HF
KBJ6	8/3/01	2.5	3	6.35	surface	in	NA	NA	NA	59.96259	-162.05084	surface	19.3	AA_HG_ST	78	AES_HF	0.05	AA_CV	38	AES_HF	13	AES_HF
07AK054A	8/21/07	7	24	7	surface	cm	NA	NA	WGS84	64.47056	-146.93783	tundra/alpine tundra	12	MS_HF	86	AES_HF	0.01	AA_CV	38.4	AES_HF	16.8	MS_HF
BEC1	8/4/01	3	4	7.62	surface	in	NA	NA	NA	60.04396	-161.36208	surface	3.2	AA_HG_ST	31	AES_HF	0.06	AA_CV	13	AES_HF	10	AES_HF
MAA2	7/27/01	3	4	7.62	surface	in	NA	NA	NA	61.29765	-164.71243	surface	16.1	AA_HG_ST	91	AES_HF	0.06	AA_CV	50	AES_HF	22	AES_HF
MAA1	7/28/01	3	4	7.62	surface	in	NA	NA	NA	61.03263	-164.70261	surface	13.4	AA_HG_ST	85	AES_HF	0.06	AA_CV	23	AES_HF	22	AES_HF
BII5	8/2/01	3	4	7.62	surface	in	NA	NA	NA	60.74808	-162.53502	surface	8.9	AA_HG_ST	26	AES_HF	0.04	AA_CV	11	AES_HF	6	AES_HF
BEA1	8/31/01	3	4	7.62	surface	in	NA	NA	NA	60.03253	-161.74675	surface	9.6	AA_HG_ST	30	AES_HF	0.07	AA_CV	10	AES_HF	7	AES_HF
GBA6	8/3/01	3	4	7.62	surface	in	NA	NA	NA	59.86809	-161.97778	surface	5.3	AA_HG_ST	69	AES_HF	0.07	AA_CV	26	AES_HF	12	AES_HF
KWE3	7/24/01	3	4	7.62	surface	in	NA	NA	NA	62.45348	-163.38809	surface	3.6	AA_HG_ST	31	AES_HF	0.05	AA_CV	10	AES_HF	7	AES_HF
NBD4	7/23/01	3	6	7.62	surface	in	NA	NA	NA	58.53903	-159.10038	surface	12.5	AA_HG_ST	79	AES_HF	0.16	AA_CV	50	AES_HF	9	AES_HF
MAE1	7/28/01	3	4	7.62	surface	in	NA	NA	NA	61.1441	-163.61028	surface	5.2	AA_HG_ST	78	AES_HF	0.08	AA_CV	39	AES_HF	10	AES_HF
KWD2	7/25/01	3	4	7.62	surface	in	NA	NA	NA	62.29806	-163.74741	surface	5.9	AA_HG_ST	60	AES_HF	0.18	AA_CV	21	AES_HF	8	AES_HF
BIG1	8/1/01	3	4	7.62	surface	in	NA	NA	NA	60.03336	-163.14178	surface	5.5	AA_HG_ST	61	AES_HF	0.06	AA_CV	23	AES_HF	8	AES_HF
BIF2	8/1/01	3	4	7.62	surface	in	NA	NA	NA	60.29581	-163.45811	surface	8.8	AA_HG_ST	71	AES_HF	0.03	AA_CV	31	AES_HF	10	AES_HF
BIF4	8/1/01	3	4	7.62	surface	in	NA	NA	NA	60.61403	-163.44077	surface	8.3	AA_HG_ST	75	AES_HF	0.1	AA_CV	33	AES_HF	14	AES_HF
KBE6	8/1/01	3	4	7.62	surface	in	NA	NA	NA	59.86532	-163.74255	surface	17.8	AA_HG_ST	64	AES_HF	0.18	AA_CV	23	AES_HF	11	AES_HF
KBG6	8/1/01	3	4	7.62	surface	in	NA	NA	NA	59.95581	-163.13863	surface	13.4	AA_HG_ST	72	AES_HF	0.08	AA_CV	28	AES_HF	10	AES_HF
DVS10-01	NA	3	4	7.62	surface	in	NA	NA	NA	65	-162.25	tundra/alpine tundra	20	AES_HF	130	AES_HF	NA	NA	48	AES_HF	18	AES_HF
SM04-02PONDD	7/18/04	8	NA	8	surface	cm	Scrafford Mine holding pond	NA	NAD27 Alaska	65.00023	-147.75659	mine dump/prospect pit	1700	MS_HF	88.4	MS_HF	NA	NA	41	MS_HF	22.2	MS_HF
07AK026A	8/16/07	8	9	8	surface	cm	NA	NA	WGS84	67.47437	-149.91876	tundra/alpine tundra	10	MS_HF	30	AES_HF	0.1	AA_CV	31.4	AES_HF	7.5	MS_HF
UGC3	8/2/01	0.3	1	9.144	surface	ft	NA	NA	NA	57.37645	-157.37288	surface	3.2	AA_HG_ST	29	AES_HF	0.06	AA_CV	15	AES_HF	-4	AES_HF
01AK01SB	7/1/01	10	20	10	surface	cm	NA	poorly defined	NAD27	64.3568	-144.6101	forest/scattered timberland	14	AA_HG_ST	60	MS_HF	0.04	AA_CV	23	MS_HF	25	MS_HF
01AK02SB	7/1/01	10	20	10	surface	cm	NA	poorly defined	NAD27	64.3573	-144.6066	forest/scattered timberland	19	AA_HG_ST	96	MS_HF	0.06	AA_CV	37	MS_HF	23	MS_HF
01AK03SB	7/1/01	10	20	10	surface	cm	NA	poorly defined	NAD27	64.3557	-144.6089	forest/scattered timberland	23	AA_HG_ST	81	MS_HF	0.02	AA_CV	24	MS_HF	24	MS_HF
01AK04SB	7/1/01	10	20	10	surface	cm	NA	poorly defined	NAD27	64.4344	-144.679	forest/scattered timberland	480	AA_HG_ST	67	MS_HF	0.06	AA_CV	31	MS_HF	26	MS_HF
01AK05SB	7/1/01	10	20	10	surface	cm	NA	poorly defined	NAD27	64.4331	-144.6801	forest/scattered timberland	23	AA_HG_ST	91	MS_HF	0.02	AA_CV	35	MS_HF	18	MS_HF
01AK07SA	7/1/01	10	20	10	surface	cm	NA	poorly defined	NAD27	64.4828	-144.7464	forest/scattered timberland	17	AA_HG_ST	72	MS_HF	0.04	AA_CV	20	MS_HF	19	MS_HF
01AK08SA1	7/1/01	10	20	10	surface	cm	NA	poorly defined	NAD27	64.423	-144.5669	forest/scattered timberland	66	AA_HG_ST	100	MS_HF	0.06	AA_CV	38	MS_HF	21	MS_HF
01AK08SB1	7/1/01	10	20	10	surface	cm	NA	poorly defined	NAD27	64.423	-144.5669	forest/scattered timberland	66	AA_HG_ST	100	MS_HF	0.02	AA_CV	38	MS_HF	20	MS_HF
01AK10SA	7/1/01	10	20	10	surface	cm	NA	poorly defined	NAD27	64.436	-144.5379	forest/scattered timberland	27	AA_HG_ST	94	MS_HF	0.09	AA_CV	38	MS_HF	22	MS_HF
01AK11SA	7/1/01	10	20	10	surface	cm	NA	poorly defined	NAD27	64.4383	-144.5361	forest/scattered timberland	13	AA_HG_ST	130	MS_HF	0.07	AA_CV	46	MS_HF	25	MS_HF
01AK12SB	7/1/01	10	20	10	surface	cm	NA	poorly defined	NAD27	64.3437	-144.6919	forest/scattered timberland	6.9	AA_HG_ST	91	MS_HF	0.04	AA_CV	26	MS_HF	20	MS_HF
01AK13SB	7/1/01	10	20	10	surface	cm	NA	poorly defined	NAD27	64.3424	-144.5252	forest/scattered timberland	9.4	AA_HG_ST	65	MS_HF	0.02	AA_CV	16	MS_HF	22	MS_HF
01AK14SB	7/1/01	10	20	10	surface	cm	NA	poorly defined	NAD27	64.3304	-144.938	forest/scattered timberland	5.7	AA_HG_ST	100	MS_HF	0.02	AA_CV	35	MS_HF	15	MS_HF
01AK15SB	7/1/01	10	20	10	surface	cm	NA	poorly defined	NAD27	64.3314	-144.943	forest/scattered timberland	5.1	AA_HG_ST	350	MS_HF	0.04	AA_CV	120	MS_HF	14	MS_HF
01AK16SB	7/1/01	10	20	10	surface	cm	NA	poorly defined	NAD27	64.4172	-144.5299	forest/scattered timberland	340	AA_HG_ST	110	MS_HF	0.04	AA_CV	49	MS_HF	34	MS_HF
01AK18SA	7/1/01	10	20	10	surface	cm	NA	poorly defined	NAD27	64.4686	-144.563	forest/scattered timberland	3.6	AA_HG_ST	76	MS_HF	0.08	AA_CV	16	MS_HF	21	MS_HF
01AK19SA	7/1/01	10	20	10	surface	cm	NA	poorly defined	NAD27	64.5101	-144.6847	forest/scattered timberland	2.5	AA_HG_ST	85	MS_HF	0.09	AA_CV	29	MS_HF	24	MS_HF
01AK20SA	7/1/01	10	20	10	surface	cm	NA	poorly defined	NAD27	64.3636	-144.9372	forest/scattered timberland	3.1	AA_HG_ST	70	MS_HF	0.06	AA_CV	29	MS_HF	17	MS_HF
01AK21SB	7/1/01	10	20	10	surface	cm	NA	poorly defined	NAD27	64.3684	-144.9281	forest/scattered timberland	8.6	AA_HG_ST	97	MS_HF	0.02	AA_CV	31	MS_HF	14	MS_HF
01AK22SB	7/1/01	10	20	10	surface	cm	NA	poorly defined	NAD27	64.3652	-144.7983	forest/scattered timberland	8.8	AA_HG_ST	120	MS_HF	0.04	AA_CV	47	MS_HF	19	MS_HF
01AK24SA	7/1/01	10	20	10	surface	cm	NA	poorly defined	NAD27	64.2713	-141.9049	forest/scattered timberland	5.9	AA_HG_ST	68	MS_HF	-0.02	AA_CV	18	MS_HF	15	MS_HF
01AK25(-fire)	7/1/01	10	20	10	surface	cm	NA	poorly defined	NAD27	64.2414	-141.7593	forest/scattered timberland	0.39	AA_HG_ST	82	MS_HF	0.07	AA_CV	56	MS_HF	17	MS_HF
01AK26Ao(+f)	7/1/01	10	20	10	surface	cm	NA	poorly defined	NAD27	64.2415	-141.76	forest/scattered timberland	0.81	AA_HG_ST	130	MS_HF	0.13	AA_CV	65	MS_HF	11	MS_HF
01AK27Ao(+)	7/1/01	10	20	10	surface	cm	NA	poorly defined	NAD27	64.2415	-141.7602	forest/scattered timberland	0.5	AA_HG_ST	75	MS_HF	0.14	AA_CV	40	MS_HF	13	MS_HF
JC01AK01B	7/1/01	10	20	10	surface	cm	NA	poorly defined	NAD27	64.6087	-141.3042	forest/scattered timberland	2.3	AA_HG_ST	70	MS_HF	0.13	AA_CV	37	MS_HF	18	MS_HF
SM04-02PONDE	7/18/04	10	NA	10	surface	cm	Scrafford Mine holding pond	NA	NAD27 Alaska	65.00023	-147.75659	mine dump/prospect pit	1700	MS_HF	84.1	MS_HF	NA	NA	42.2	MS_HF	22.5	MS_HF
07PB114STO	7/10/07	10	35	10	surface	cm	NA	NA	WGS84	59.8414	-155.2054	glacial debris/deposit	16.7	AA_HG_ST	50	AES_ST	0.1	AA_CV	14	AES_ST	14.8	MS_HF
07AK015A	8/15/07	10	12	10	surface	cm	NA	NA	WGS84	68.77829	-148.86395	tundra/alpine tundra	6	MS_HF	27	AES_HF	0.06	AA_CV	24.4	AES_HF	4.3	MS_HF
08PB257STO	9/20/08	10	NA	10	surface	cm	Pebble deposit area; open tundra with clumps of alder	NA	WGS84	59.90413	-155.30988	tundra/alpine tundra	12	MS_HF	80	AES_ST	0.16	AA_CV	44	AES_ST	17.2	MS_HF
08PB258STO	9/20/08	10	NA	10	surface	cm	Pebble deposit area; low-bush tundra at edge of alder patch	NA	WGS84	59.90427	-155.30736	tundra/alpine tundra	25	MS_HF	70	AES_ST	0.05	AA_CV	54	AES_ST	16.8	MS_HF
08PB259STO	9/20/08	10	NA	10	surface	cm	Pebble deposit area; tundra; no other vegetation	NA	WGS84	59.90444	-155.30552	tundra/alpine tundra	19	MS_HF	80	AES_ST	0.07	AA_CV	37	AES_ST	15.7	MS_HF
08PB260STO	9/20/08	10	NA	10	surface	cm	Pebble deposit area; site is just entering the SP anomalous low	NA	WGS84	59.90461	-155.30338	tundra/alpine tundra	23	MS_HF	80	AES_ST	0.05	AA_CV	30	AES_ST	20.1	MS_HF
08PB261STO	9/20/08	10	NA	10	surface	cm	Pebble deposit area; tundra; no other vegetation	NA	WGS84	59.90472	-155.30113	tundra/alpine tundra	14	MS_HF	90	AES_ST	0.06	AA_CV	32	AES_ST	17.1	MS_HF
08PB262STO	9/20/08	10	NA	10	surface	cm	Pebble deposit area; E facing side slope of ridge	NA	WGS84	59.90491	-155.29902	tundra/alpine tundra	15	MS_HF	70	AES_ST	0.08	AA_CV	23	AES_ST	13	MS_HF
08PB263STO	9/20/08	10	NA	10	surface	cm	Pebble deposit area; open spot between alder patches	NA	WGS84	59.90508	-155.29688	tundra/alpine tundra	15	MS_HF	80	AES_ST	0.06	AA_CV	27	AES_ST	17.6	MS_HF
08PB264STO	9/20/08	10	NA	10	surface	cm	Pebble deposit area; tundra in clearing around alders	NA	WGS84	59.90527	-155.29472	tundra/alpine tundra	13	MS_HF	80	AES_ST	0.07	AA_CV	15	AES_ST	15.6	MS_HF
08PB265STO	9/20/08	10	NA	10	surface	cm	Pebble deposit area.	NA	WGS84	59.90536	-155.29258	tundra/alpine tundra	20	MS_HF	40	AES_ST	0.07	AA_CV	26	AES_ST	8.8	MS_HF
08PB266STO	9/20/08	10	NA	10	surface	cm	Pebble deposit area; boggy, hummocky tundra near valley bottom	NA	WGS84	59.90544	-155.29052	tundra/alpine tundra	8	MS_HF	50	AES_ST	0.05	AA_CV	21	AES_ST	12.1	MS_HF
08PB267STO	9/20/08	10	NA	10	surface	cm	Pebble deposit area.	NA	WGS84	59.90536	-155.28855	tundra/alpine tundra	11	MS_HF	90	AES_ST	0.06	AA_CV	22	AES_ST	15.4	MS_HF
08PB268STO	9/20/08	10	NA	10	surface	cm	Pebble deposit area; open tundra slope just E of low depression	NA	WGS84	59.90572	-155.28602	tundra/alpine tundra	7	MS_HF	60	AES_ST	0.04	AA_CV	11	AES_ST	11.9	MS_HF
08PB280STO	9/22/08	10	NA	10	surface	cm	38 Occurrence; 15 degree slope on N side of Sharp Mountain	NA	WGS84	59.79905	-155.42947	tundra/alpine tundra	9	MS_HF	40	AES_ST	0.03	AA_CV	8	AES_ST	13.7	MS_HF
08PB281STO	9/22/08	10	NA	10	surface	cm	38 Occurrence; on slope of solifluction hill	NA	WGS84	59.79952	-155.42838	tundra/alpine tundra	10	MS_HF	40	AES_ST	0.03	AA_CV	14	AES_ST	12.2	MS_HF
08PB283STO	9/22/08	10	NA	10	surface	cm	38 Occurrence; solifluction hill	NA	WGS84	59.79994	-155.42738	tundra/alpine tundra	13	MS_HF	20	AES_ST	0.03	AA_CV	7	AES_ST	11.5	MS_HF
08PB284STO	9/22/08	10	NA	10	surface	cm	38 Occurrence	NA	WGS84	59.80061	-155.42641	tundra/alpine tundra	7	MS_HF	50	AES_ST	0.03	AA_CV	8	AES_ST	11.8	MS_HF
08PB285STO	9/22/08	10	NA	10	surface	cm	38 Occurrence; in stream valley, in clearing between willow/alder	NA	WGS84	59.80097	-155.42475	tundra/alpine tundra	27	MS_HF	40	AES_ST	0.05	AA_CV	14	AES_ST	10.6	MS_HF
08PB288STO	9/23/08	10	NA	10	surface	cm	38 OccurrencE small open area in willows	NA	WGS84	59.80172	-155.42297	tundra/alpine tundra	47	MS_HF	60	AES_ST	0.04	AA_CV	18	AES_ST	11.7	MS_HF
08PB290STO	9/23/08	10	NA	10	surface	cm	38 Occurrence; in midst of brush	NA	WGS84	59.80127	-155.42408	tundra/alpine tundra	52	MS_HF	70	AES_ST	0.03	AA_CV	19	AES_ST	11.9	MS_HF
08PB291STO	9/23/08	10	NA	10	surface	cm	38 Occurrence; edge of willow thicket in tundra tussocks	NA	WGS84	59.80208	-155.42175	tundra/alpine tundra	21	MS_HF	60	AES_ST	0.04	AA_CV	15	AES_ST	12.1	MS_HF
08PB292STO	9/23/08	10	NA	10	surface	cm	38 Occurrence; open area where willows thin out	NA	WGS84	59.80266	-155.42088	tundra/alpine tundra	11	MS_HF	50	AES_ST	0.06	AA_CV	8	AES_ST	12.3	MS_HF
08PB293STO	9/23/08	10	NA	10	surface	cm	38 Occurrence; tundra tussocks at edge of willows	NA	WGS84	59.80322	-155.42013	tundra/alpine tundra	10	MS_HF	40	AES_ST	0.05	AA_CV	60	AES_ST	12.1	MS_HF
08PB294STO	9/23/08	10	NA	10	surface	cm	38 Occurrence; open tundra in wide alluvial valley	NA	WGS84	59.80344	-155.41888	tundra/alpine tundra	8	MS_HF	20	AES_ST	0.05	AA_CV	6.9	AES_HF	13.3	MS_HF
08PB295STO	9/23/08	10	NA	10	surface	cm	38 Occurrence; open tundra in wide alluvial valley	NA	WGS84	59.80391	-155.41791	tundra/alpine tundra	12	MS_HF	30	AES_ST	0.03	AA_CV	8	AES_ST	13.7	MS_HF
08PB296STO	9/23/08	10	NA	10	surface	cm	38 Occurrence; open tundra in wide alluvial valley	NA	WGS84	59.80427	-155.41683	tundra/alpine tundra	11	MS_HF	50	AES_ST	0.03	AA_CV	17	AES_ST	15.4	MS_HF
08PB297STO	9/23/08	10	NA	10	surface	cm	38 Occurrence; open tundra in wide alluvial valley	NA	WGS84	59.80475	-155.4158	tundra/alpine tundra	14	MS_HF	50	AES_ST	0.04	AA_CV	14	AES_ST	15.1	MS_HF
08PB298STO	9/23/08	10	NA	10	surface	cm	38 Occurrence; open tundra in wide alluvial valley	NA	WGS84	59.80513	-155.41472	tundra/alpine tundra	11	MS_HF	50	AES_ST	0.03	AA_CV	9	AES_ST	13.1	MS_HF
08PB299STO	9/24/08	10	NA	10	surface	cm	38 Occurrence; open tundra in wide alluvial valley	NA	WGS84	59.80291	-155.42205	tundra/alpine tundra	13	MS_HF	50	AES_ST	0.06	AA_CV	10	AES_ST	14.1	MS_HF
08PB300STO	9/24/08	10	NA	10	surface	cm	38 Occurrence; open tundra in wide alluvial valley	NA	WGS84	59.80341	-155.42313	tundra/alpine tundra	12	MS_HF	40	AES_ST	0.07	AA_CV	10	AES_ST	12.3	MS_HF
08PB301STO	9/24/08	10	NA	10	surface	cm	38 Occurrence; open tundra in wide alluvial valley	NA	WGS84	59.80386	-155.42397	tundra/alpine tundra	10	MS_HF	30	AES_ST	0.05	AA_CV	8.9	AES_HF	14.2	MS_HF
08PB302STO	9/24/08	10	NA	10	surface	cm	38 Occurrence; open tundra in wide alluvial valley	NA	WGS84	59.80427	-155.42522	tundra/alpine tundra	10	MS_HF	30	AES_ST	0.06	AA_CV	7.7	AES_HF	14	MS_HF
08PB303STO	9/24/08	10	NA	10	surface	cm	38 Occurrence; open tundra in wide alluvial valley	NA	WGS84	59.80469	-155.42616	tundra/alpine tundra	9	MS_HF	40	AES_ST	0.06	AA_CV	5	AES_ST	13.2	MS_HF
08PB304STO	9/24/08	10	NA	10	surface	cm	38 Occurrence; open tundra in wide alluvial valley	NA	WGS84	59.80513	-155.42736	tundra/alpine tundra	9	MS_HF	40	AES_ST	0.06	AA_CV	8.3	AES_HF	14	MS_HF
08PB305STO	9/24/08	10	NA	10	surface	cm	38 Occurrence; open tundra in wide alluvial valley	NA	WGS84	59.80555	-155.42844	tundra/alpine tundra	8	MS_HF	40	AES_ST	0.05	AA_CV	5	AES_ST	13.7	MS_HF
08PB306STO	9/24/08	10	NA	10	surface	cm	38 Occurrence; open tundra in wide alluvial valley	NA	WGS84	59.806	-155.42947	tundra/alpine tundra	10	MS_HF	50	AES_ST	0.05	AA_CV	6	AES_ST	12.7	MS_HF
08PB307STO	9/24/08	10	NA	10	surface	cm	38 Occurrence; open tundra in wide alluvial valley	NA	WGS84	59.80644	-155.4305	tundra/alpine tundra	11	MS_HF	60	AES_ST	0.04	AA_CV	12	AES_ST	13.7	MS_HF
08PB308STO	9/24/08	10	NA	10	surface	cm	38 Occurrence; open tundra in wide alluvial valley	NA	WGS84	59.80683	-155.43152	tundra/alpine tundra	15	MS_HF	70	AES_ST	0.02	AA_CV	19	AES_ST	14.7	MS_HF
08PB265DSTO	9/20/08	10	NA	10	surface	cm	Pebble deposit area; sample site duplicate of 08PB265	NA	WGS84	59.90536	-155.29258	tundra/alpine tundra	20	MS_HF	30	AES_ST	0.08	AA_CV	15	AES_ST	9.3	MS_HF
08PB298DSTO	9/23/08	10	NA	10	surface	cm	38 Occurrence; sample site duplicate collected about 10 ft from 08PB298	NA	WGS84	59.80513	-155.41472	tundra/alpine tundra	10	MS_HF	50	AES_ST	0.04	AA_CV	22	AES_ST	13.7	MS_HF
BIC5	8/4/01	4	0.5	10.16	mid	in	NA	NA	NA	60.73428	-164.05705	surface	7.2	AA_HG_ST	55	AES_HF	0.07	AA_CV	21	AES_HF	11	AES_HF
BEC4	8/2/01	4	5	10.16	mid	in	NA	NA	NA	60.54738	-161.36865	surface	4.6	AA_HG_ST	42	AES_HF	0.04	AA_CV	14	AES_HF	8	AES_HF
KWD1	NA	4	5	10.16	mid	in	NA	NA	NA	62.11736	-163.75153	surface	10.7	AA_HG_ST	66	AES_HF	0.07	AA_CV	25	AES_HF	10	AES_HF
BEA3	8/3/01	4	5	10.16	mid	in	NA	NA	NA	60.39221	-161.93401	surface	10.6	AA_HG_ST	60	AES_HF	0.22	AA_CV	26	AES_HF	7	AES_HF
MAA5	7/26/01	4	5	10.16	mid	in	NA	NA	NA	61.71214	-164.70296	surface	8.2	AA_HG_ST	68	AES_HF	0.06	AA_CV	38	AES_HF	10	AES_HF
07PB011STO	7/1/07	12	30	12	mid	cm	NA	NA	WGS84	59.91867	-155.44928	glacial debris/deposit	11.1	AA_HG_ST	50	AES_ST	0.04	AA_CV	19	AES_ST	11.7	MS_HF
07PB012STO	7/1/07	12	30	12	mid	cm	NA	NA	WGS84	59.88075	-155.38842	glacial debris/deposit	7.8	AA_HG_ST	30	AES_ST	0.04	AA_CV	11	AES_ST	10.4	MS_HF
07PB016STO	7/2/07	12	30	12	mid	cm	NA	NA	WGS84	59.84097	-155.26194	glacial debris/deposit	9	AA_HG_ST	30	AES_ST	0.05	AA_CV	8	AES_ST	13.4	MS_HF
07PB017STO	7/2/07	12	30	12	mid	cm	NA	NA	WGS84	59.85836	-155.33561	glacial debris/deposit	26.7	AA_HG_ST	30	AES_ST	0.05	AA_CV	16	AES_ST	17.1	MS_HF
07PB021STO	7/3/07	12	30	12	mid	cm	NA	NA	WGS84	59.89792	-155.28339	glacial debris/deposit	7.6	AA_HG_ST	50	AES_ST	0.06	AA_CV	9	AES_ST	11	MS_HF
07PB022STO	7/3/07	12	30	12	mid	cm	NA	NA	WGS84	59.89792	-155.28453	glacial debris/deposit	8.4	AA_HG_ST	40	AES_ST	0.04	AA_CV	6	AES_ST	11	MS_HF
07PB024STO	7/3/07	12	30	12	mid	cm	NA	NA	WGS84	59.89789	-155.28678	glacial debris/deposit	11	AA_HG_ST	70	AES_ST	0.07	AA_CV	25	AES_ST	13.2	MS_HF
07PB030STO	7/3/07	12	30	12	mid	cm	NA	NA	WGS84	59.89797	-155.29019	glacial debris/deposit	13.2	AA_HG_ST	60	AES_ST	0.33	AA_CV	18	AES_ST	12.2	MS_HF
07PB033STO	7/3/07	12	30	12	mid	cm	NA	NA	WGS84	59.89794	-155.29258	glacial debris/deposit	12.1	AA_HG_ST	70	AES_ST	0.14	AA_CV	17	AES_ST	14.2	MS_HF
07PB037STO	7/4/07	12	30	12	mid	cm	NA	NA	WGS84	59.8978	-155.29494	glacial debris/deposit	10.4	AA_HG_ST	40	AES_ST	0.05	AA_CV	13	AES_ST	11.9	MS_HF
07PB038STO	7/4/07	12	30	12	mid	cm	NA	NA	WGS84	59.89789	-155.29597	glacial debris/deposit	5.8	AA_HG_ST	30	AES_ST	0.06	AA_CV	9.7	AES_HF	9.6	MS_HF
07PB039STO	7/4/07	12	30	12	mid	cm	NA	NA	WGS84	59.89783	-155.29731	glacial debris/deposit	19.2	AA_HG_ST	70	AES_ST	0.08	AA_CV	23	AES_ST	14.6	MS_HF
07PB041STO	7/4/07	12	30	12	mid	cm	NA	NA	WGS84	59.89797	-155.29956	glacial debris/deposit	46	AA_HG_ST	60	AES_ST	0.19	AA_CV	20	AES_ST	24.5	MS_HF
07PB044STO	7/4/07	12	30	12	mid	cm	NA	NA	WGS84	59.89792	-155.30214	glacial debris/deposit	7.8	AA_HG_ST	40	AES_ST	0.04	AA_CV	9	AES_ST	10.4	MS_HF
07PB045STO	7/4/07	12	30	12	mid	cm	NA	NA	WGS84	59.89794	-155.30306	glacial debris/deposit	13.7	AA_HG_ST	70	AES_ST	0.1	AA_CV	17	AES_ST	12.3	MS_HF
07PB048STO	7/5/07	12	30	12	mid	cm	NA	NA	WGS84	59.89792	-155.30656	glacial debris/deposit	7.9	AA_HG_ST	30	AES_ST	0.08	AA_CV	8	AES_ST	10.9	MS_HF
07PB051STO	7/5/07	12	30	12	mid	cm	NA	NA	WGS84	59.89797	-155.30892	glacial debris/deposit	26.8	AA_HG_ST	70	AES_ST	0.07	AA_CV	22	AES_ST	19.7	MS_HF
07PB058STO	7/5/07	12	30	12	mid	cm	NA	NA	WGS84	59.89789	-155.31356	glacial debris/deposit	8.5	AA_HG_ST	40	AES_ST	0.08	AA_CV	10	AES_ST	10.6	MS_HF
07PB061STO	7/5/07	12	30	12	mid	cm	NA	NA	WGS84	59.89792	-155.31589	glacial debris/deposit	15.1	AA_HG_ST	60	AES_ST	0.07	AA_CV	19	AES_ST	13.7	MS_HF
07PB066STO	7/6/07	12	30	12	mid	cm	NA	NA	WGS84	59.89794	-155.28214	glacial debris/deposit	33.9	AA_HG_ST	80	AES_ST	0.07	AA_CV	29	AES_ST	15.2	MS_HF
07PB067STO	7/6/07	12	30	12	mid	cm	NA	NA	WGS84	59.89797	-155.28114	glacial debris/deposit	22.7	AA_HG_ST	70	AES_ST	0.05	AA_CV	23	AES_ST	14.5	MS_HF
07PB069STO	7/6/07	12	30	12	mid	cm	NA	NA	WGS84	59.89797	-155.27756	glacial debris/deposit	10.1	AA_HG_ST	40	AES_ST	0.09	AA_CV	13	AES_ST	10.3	MS_HF
07PB071STO	7/6/07	12	30	12	mid	cm	NA	NA	WGS84	59.89792	-155.27622	glacial debris/deposit	9.7	AA_HG_ST	70	AES_ST	0.12	AA_CV	21	AES_ST	12.5	MS_HF
07PB073STO	7/6/07	12	30	12	mid	cm	NA	NA	WGS84	59.89792	-155.27514	glacial debris/deposit	8.9	AA_HG_ST	60	AES_ST	0.09	AA_CV	20	AES_ST	12.4	MS_HF
07PB074STO	7/6/07	12	30	12	mid	cm	NA	NA	WGS84	59.89794	-155.274	glacial debris/deposit	12	AA_HG_ST	60	AES_ST	0.29	AA_CV	16	AES_ST	13	MS_HF
07PB075STO	7/6/07	12	30	12	mid	cm	NA	NA	WGS84	59.89794	-155.27297	glacial debris/deposit	8.3	AA_HG_ST	70	AES_ST	0.14	AA_CV	23	AES_ST	14.1	MS_HF
07PB077STO	7/7/07	12	30	12	mid	cm	NA	NA	WGS84	59.89794	-155.27164	glacial debris/deposit	11.4	AA_HG_ST	80	AES_ST	0.1	AA_CV	20	AES_ST	15.4	MS_HF
07PB078STO	7/7/07	12	30	12	mid	cm	NA	NA	WGS84	59.89792	-155.2705	glacial debris/deposit	9.7	AA_HG_ST	70	AES_ST	0.1	AA_CV	17	AES_ST	14.6	MS_HF
07PB079STO	7/7/07	12	30	12	mid	cm	NA	NA	WGS84	59.89794	-155.26936	glacial debris/deposit	13.8	AA_HG_ST	60	AES_ST	0.11	AA_CV	28	AES_ST	13.6	MS_HF
07PB080STO	7/7/07	12	30	12	mid	cm	NA	NA	WGS84	59.89797	-155.26831	glacial debris/deposit	11.6	AA_HG_ST	60	AES_ST	0.07	AA_CV	16	AES_ST	17.4	MS_HF
07PB081STO	7/7/07	12	30	12	mid	cm	NA	NA	WGS84	59.89792	-155.26703	glacial debris/deposit	10.7	AA_HG_ST	50	AES_ST	0.1	AA_CV	19	AES_ST	13.1	MS_HF
07PB083STO	7/7/07	12	30	12	mid	cm	NA	NA	WGS84	59.89817	-155.26606	glacial debris/deposit	13.6	AA_HG_ST	60	AES_ST	0.08	AA_CV	16	AES_ST	14	MS_HF
07PB084STO	7/7/07	12	30	12	mid	cm	NA	NA	WGS84	59.89808	-155.26472	glacial debris/deposit	7.2	AA_HG_ST	40	AES_ST	0.05	AA_CV	14	AES_ST	11	MS_HF
07PB085STO	7/7/07	12	30	12	mid	cm	NA	NA	WGS84	59.8978	-155.26372	glacial debris/deposit	4	AA_HG_ST	30	AES_ST	0.07	AA_CV	7	AES_ST	14.6	MS_HF
07PB086STO	7/7/07	12	30	12	mid	cm	NA	NA	WGS84	59.89792	-155.26236	glacial debris/deposit	8.3	AA_HG_ST	60	AES_ST	0.2	AA_CV	19	AES_ST	17.2	MS_HF
07PB087STO	7/7/07	12	30	12	mid	cm	NA	NA	WGS84	59.89792	-155.26128	glacial debris/deposit	4.5	AA_HG_ST	60	AES_ST	0.12	AA_CV	21	AES_ST	15.5	MS_HF
07PB089STO	7/7/07	12	30	12	mid	cm	NA	NA	WGS84	59.89933	-155.26011	glacial debris/deposit	3.6	AA_HG_ST	80	AES_ST	0.19	AA_CV	18	AES_ST	16.1	MS_HF
07PB090STO	7/7/07	12	30	12	mid	cm	NA	NA	WGS84	59.89797	-155.25889	glacial debris/deposit	4.3	AA_HG_ST	60	AES_ST	0.1	AA_CV	21	AES_ST	16.5	MS_HF
07PB090DSTO	7/7/07	12	30	12	mid	cm	NA	NA	WGS84	59.89797	-155.25889	glacial debris/deposit	4.4	AA_HG_ST	60	AES_ST	0.08	AA_CV	20	AES_ST	17.5	MS_HF
07PB096STO	7/8/07	12	30	12	mid	cm	NA	NA	WGS84	59.8978	-155.25272	glacial debris/deposit	10.6	AA_HG_ST	50	AES_ST	0.08	AA_CV	13	AES_ST	13.5	MS_HF
07PB097STO	7/9/07	12	30	12	mid	cm	NA	NA	WGS84	59.89794	-155.25206	glacial debris/deposit	15.3	AA_HG_ST	50	AES_ST	0.32	AA_CV	11	AES_ST	11.7	MS_HF
07PB099STO	7/9/07	12	30	12	mid	cm	NA	NA	WGS84	59.89794	-155.24819	glacial debris/deposit	14.1	AA_HG_ST	80	AES_ST	0.06	AA_CV	33	AES_ST	10.9	MS_HF
07PB102STO	7/9/07	12	30	12	mid	cm	NA	NA	WGS84	59.89608	-155.24247	glacial debris/deposit	7.5	AA_HG_ST	40	AES_ST	0.05	AA_CV	10	AES_ST	11.7	MS_HF
07PB103STO	7/9/07	12	30	12	mid	cm	NA	NA	WGS84	59.895	-155.24147	glacial debris/deposit	5.2	AA_HG_ST	30	AES_ST	0.08	AA_CV	8	AES_ST	9.7	MS_HF
07PB104STO	7/9/07	12	30	12	mid	cm	NA	NA	WGS84	59.89419	-155.23983	glacial debris/deposit	8.7	AA_HG_ST	40	AES_ST	0.06	AA_CV	10	AES_ST	13	MS_HF
07PB105STO	7/9/07	12	30	12	mid	cm	NA	NA	WGS84	59.88744	-155.23014	glacial debris/deposit	7.9	AA_HG_ST	40	AES_ST	0.06	AA_CV	11	AES_ST	13.6	MS_HF
07PB107STO	7/9/07	12	30	12	mid	cm	NA	NA	WGS84	59.88967	-155.23317	glacial debris/deposit	11.4	AA_HG_ST	70	AES_ST	0.13	AA_CV	15	AES_ST	15.3	MS_HF
07PB108STO	7/10/07	12	30	12	mid	cm	NA	NA	WGS84	59.892	-155.23661	glacial debris/deposit	13.4	AA_HG_ST	60	AES_ST	0.16	AA_CV	21	AES_ST	14.1	MS_HF
07PB109STO	7/10/07	12	30	12	mid	cm	NA	NA	WGS84	59.89792	-155.31711	glacial debris/deposit	19.3	AA_HG_ST	70	AES_ST	0.09	AA_CV	21	AES_ST	15.1	MS_HF
07PB109DSTO	7/10/07	12	30	12	mid	cm	NA	NA	WGS84	59.89792	-155.31711	glacial debris/deposit	25.3	AA_HG_ST	70	AES_ST	0.09	AA_CV	18	AES_ST	17.9	MS_HF
07PB110STO	7/10/07	12	30	12	mid	cm	NA	NA	WGS84	59.89789	-155.31839	glacial debris/deposit	39.9	AA_HG_ST	60	AES_ST	0.1	AA_CV	17	AES_ST	16.8	MS_HF
07PB111STO	7/10/07	12	30	12	mid	cm	NA	NA	WGS84	59.89794	-155.31933	glacial debris/deposit	26.7	AA_HG_ST	60	AES_ST	0.08	AA_CV	17	AES_ST	16.5	MS_HF
07PB112STO	7/10/07	12	30	12	mid	cm	NA	NA	WGS84	59.89794	-155.3205	glacial debris/deposit	25.7	AA_HG_ST	70	AES_ST	0.08	AA_CV	19	AES_ST	17.1	MS_HF
07PB115STO	7/10/07	12	30	12	mid	cm	NA	NA	WGS84	59.89783	-153.32631	glacial debris/deposit	14.9	AA_HG_ST	70	AES_ST	0.61	AA_CV	21	AES_ST	13.8	MS_HF
07PB117STO	7/11/07	12	30	12	mid	cm	NA	NA	WGS84	59.89797	-155.32942	glacial debris/deposit	11.9	AA_HG_ST	70	AES_ST	0.04	AA_CV	23	AES_ST	13.9	MS_HF
07PB118STO	7/11/07	12	30	12	mid	cm	NA	NA	WGS84	59.89794	-155.33228	glacial debris/deposit	9.7	AA_HG_ST	60	AES_ST	0.05	AA_CV	21	AES_ST	13.7	MS_HF
07PB119STO	7/11/07	12	30	12	mid	cm	NA	NA	WGS84	59.89789	-155.33514	glacial debris/deposit	22.2	AA_HG_ST	70	AES_ST	0.05	AA_CV	24	AES_ST	7.1	MS_HF
07PB120STO	7/11/07	12	30	12	mid	cm	NA	NA	WGS84	59.89792	-155.34083	glacial debris/deposit	13.1	AA_HG_ST	70	AES_ST	0.06	AA_CV	16	AES_ST	15.3	MS_HF
07PB122STO	7/11/07	12	30	12	mid	cm	NA	NA	WGS84	59.89828	-155.352	glacial debris/deposit	11.9	AA_HG_ST	40	AES_ST	0.06	AA_CV	17	AES_ST	11.8	MS_HF
07PB124STO	7/11/07	12	30	12	mid	cm	NA	NA	WGS84	59.89761	-155.35772	glacial debris/deposit	8.3	AA_HG_ST	50	AES_ST	0.02	AA_CV	10	AES_ST	11.6	MS_HF
07PB046STO	7/4/07	12	30	12	mid	cm	NA	NA	WGS84	59.89794	-155.30414	glacial debris/deposit	20.9	AA_HG_ST	70	AES_ST	0.08	AA_CV	22	AES_ST	16.9	MS_HF
07PB027STO	7/3/07	12	30	12	mid	cm	NA	NA	WGS84	59.89792	-155.28792	glacial debris/deposit	10.9	AA_HG_ST	50	AES_ST	0.06	AA_CV	18	AES_ST	11.4	MS_HF
07PB060STO	7/5/07	12	30	12	mid	cm	NA	NA	WGS84	59.89792	-155.31475	glacial debris/deposit	13.4	AA_HG_ST	60	AES_ST	0.06	AA_CV	19	AES_ST	16.7	MS_HF
07PB009STO	6/30/07	12	30	12	mid	cm	NA	NA	WGS84	59.88936	-155.35417	glacial debris/deposit	12.5	AA_HG_ST	50	AES_ST	0.04	AA_CV	14	AES_ST	19.5	MS_HF
07PB020STO	7/2/07	12	30	12	mid	cm	NA	NA	WGS84	59.92086	-155.27692	glacial debris/deposit	13	AA_HG_ST	70	AES_ST	0.06	AA_CV	28	AES_ST	14.7	MS_HF
07PB029STO	7/3/07	12	30	12	mid	cm	NA	NA	WGS84	59.89808	-155.28908	glacial debris/deposit	11.5	AA_HG_ST	60	AES_ST	0.1	AA_CV	17	AES_ST	12.8	MS_HF
07PB031STO	7/3/07	12	30	12	mid	cm	NA	NA	WGS84	59.898	-155.29147	glacial debris/deposit	8	AA_HG_ST	40	AES_ST	0.09	AA_CV	11	AES_ST	10.8	MS_HF
07PB033DSTO	7/3/07	12	30	12	mid	cm	NA	NA	WGS84	59.89794	-155.29258	glacial debris/deposit	12	AA_HG_ST	60	AES_ST	0.07	AA_CV	20	AES_ST	14.9	MS_HF
07PB036STO	7/4/07	12	30	12	mid	cm	NA	NA	WGS84	59.89797	-155.29375	glacial debris/deposit	11.5	AA_HG_ST	70	AES_ST	0.09	AA_CV	21	AES_ST	13.3	MS_HF
07PB057STO	7/5/07	12	30	12	mid	cm	NA	NA	WGS84	59.89792	-155.31244	glacial debris/deposit	32.6	AA_HG_ST	60	AES_ST	0.1	AA_CV	17	AES_ST	17.8	MS_HF
07PB018STO	7/2/07	12	30	12	mid	cm	NA	NA	WGS84	59.7985	-155.24564	glacial debris/deposit	15.1	AA_HG_ST	40	AES_ST	0.03	AA_CV	11	AES_ST	14.4	MS_HF
07PB042STO	7/4/07	12	30	12	mid	cm	NA	NA	WGS84	59.89794	-155.30094	glacial debris/deposit	5.4	AA_HG_ST	20	AES_ST	0.08	AA_CV	7	AES_ST	7.4	MS_HF
07PB050STO	7/5/07	12	30	12	mid	cm	NA	NA	WGS84	59.89792	-155.30767	glacial debris/deposit	8.9	AA_HG_ST	40	AES_ST	0.05	AA_CV	10	AES_ST	11	MS_HF
07PB052STO	7/5/07	12	30	12	mid	cm	NA	NA	WGS84	59.89792	-155.31	glacial debris/deposit	21.1	AA_HG_ST	70	AES_ST	0.04	AA_CV	19	AES_ST	17	MS_HF
07PB055STO	7/5/07	12	30	12	mid	cm	NA	NA	WGS84	59.89783	-155.31131	glacial debris/deposit	24.5	AA_HG_ST	60	AES_ST	0.11	AA_CV	17	AES_ST	17.2	MS_HF
07PB057DSTO	7/5/07	12	30	12	mid	cm	NA	NA	WGS84	59.89792	-155.31244	glacial debris/deposit	30.1	AA_HG_ST	70	AES_ST	0.13	AA_CV	23	AES_ST	15.7	MS_HF
07PB014STO	7/1/07	12	30	12	mid	cm	NA	NA	WGS84	59.84139	-155.20544	glacial debris/deposit	8.4	AA_HG_ST	50	AES_ST	0.02	AA_CV	9	AES_ST	15.6	MS_HF
07PB023STO	7/3/07	12	30	12	mid	cm	NA	NA	WGS84	59.89794	-155.28564	glacial debris/deposit	10.1	AA_HG_ST	40	AES_ST	0.04	AA_CV	10	AES_ST	11.6	MS_HF
07PB040STO	7/4/07	12	30	12	mid	cm	NA	NA	WGS84	59.89792	-155.29856	glacial debris/deposit	64.1	AA_HG_ST	70	AES_ST	0.19	AA_CV	22	AES_ST	21.8	MS_HF
07PB047STO	7/5/07	12	30	12	mid	cm	NA	NA	WGS84	59.89789	-155.30531	glacial debris/deposit	29.7	AA_HG_ST	60	AES_ST	0.14	AA_CV	17	AES_ST	23	MS_HF
07PB016DSTO	7/2/07	12	30	12	mid	cm	NA	NA	WGS84	59.84097	-155.26194	glacial debris/deposit	9.1	AA_HG_ST	30	AES_ST	0.04	AA_CV	8	AES_ST	11.6	MS_HF
BID4	7/30/01	5	NA	12.7	mid	in	NA	NA	NA	60.54567	-163.87549	surface	5.2	AA_HG_ST	39	AES_HF	0.06	AA_CV	12	AES_HF	7	AES_HF
BIE3	8/1/01	5	6	12.7	mid	in	NA	NA	NA	60.38853	-163.56731	surface	20.8	AA_HG_ST	52	AES_HF	0.13	AA_CV	24	AES_HF	9	AES_HF
KBH6	8/3/01	5.5	6	13.97	mid	in	NA	NA	NA	59.99918	-162.84821	surface	13.7	AA_HG_ST	37	AES_HF	0.1	AA_CV	28	AES_HF	9	AES_HF
02AK02SC	6/3/02	15	NA	15	mid	cm	NA	well defined	NAD27	64.39444	-144.70833	forest/scattered timberland	12	AA_HG_ST	160	MS_HF	0.05	AA_CV	64	MS_HF	13	MS_HF
02AK03SC	6/4/02	15	NA	15	mid	cm	NA	well defined	NAD27	64.35028	-144.93528	forest/scattered timberland	2.6	AA_HG_ST	94	MS_HF	-0.02	AA_CV	56	MS_HF	29	MS_HF
02AK04SC	6/4/02	15	NA	15	mid	cm	NA	well defined	NAD27	64.36111	-144.57056	forest/scattered timberland	17	AA_HG_ST	98	MS_HF	0.03	AA_CV	39	MS_HF	17	MS_HF
02AK05SC	6/4/02	15	NA	15	mid	cm	NA	well defined	NAD27	64.30833	-144.69389	forest/scattered timberland	14	AA_HG_ST	89	MS_HF	0.02	AA_CV	39	MS_HF	15	MS_HF
02AK06SC	6/5/02	15	NA	15	mid	cm	NA	well defined	NAD27	64.42	-144.53611	forest/scattered timberland	280	AA_HG_ST	82	MS_HF	0.03	AA_CV	34	MS_HF	36	MS_HF
02AK07SC	6/5/02	15	NA	15	mid	cm	NA	well defined	NAD27	64.49083	-144.64556	forest/scattered timberland	10	AA_HG_ST	44	MS_HF	0.03	AA_CV	20	MS_HF	19	MS_HF
02AK08SC	6/5/02	15	NA	15	mid	cm	NA	well defined	NAD27	64.435	-144.65361	forest/scattered timberland	30	AA_HG_ST	100	MS_HF	0.03	AA_CV	51	MS_HF	13	MS_HF
03AK14SC	7/20/99	15	25	15	mid	cm	NA	poorly defined	NAD27	64.35342	-144.21053	tundra/alpine tundra	28	MS_HF	86.2	MS_HF	0.03	AA_CV	23.6	MS_HF	19.8	MS_HF
03AK13SC	7/19/99	15	25	15	mid	cm	NA	poorly defined	NAD27	64.38665	-144.23182	tundra/alpine tundra	33	MS_HF	95.9	MS_HF	0.03	AA_CV	36.9	MS_HF	22.8	MS_HF
03AK11SC	7/19/99	15	25	15	mid	cm	NA	poorly defined	NAD27	64.39777	-144.38553	tundra/alpine tundra	9.6	MS_HF	108	MS_HF	0.02	AA_CV	44.9	MS_HF	16.1	MS_HF
03AK10SC	7/19/99	15	25	15	mid	cm	NA	poorly defined	NAD27	64.33665	-144.24965	tundra/alpine tundra	29	MS_HF	96.2	MS_HF	0.02	AA_CV	29.4	MS_HF	22.8	MS_HF
03AK09SC	7/19/99	15	25	15	mid	cm	NA	poorly defined	NAD27	64.34315	-144.25195	tundra/alpine tundra	200	MS_HF	79.1	MS_HF	0.06	AA_CV	27.8	MS_HF	15.6	MS_HF
03AK12SC	7/19/99	15	25	15	mid	cm	NA	poorly defined	NAD27	64.40048	-144.35812	tundra/alpine tundra	73	MS_HF	102	MS_HF	0.03	AA_CV	50	MS_HF	27.3	MS_HF
C03AK19C1	7/20/99	15	25	15	mid	cm	NA	poorly defined	NAD27	64.5712	-146.75113	tundra/alpine tundra	13	MS_HF	111	MS_HF	0.03	AA_CV	44.8	MS_HF	15.2	MS_HF
03AK01SC	7/14/99	15	25	15	mid	cm	NA	poorly defined	NAD27	64.41215	-144.34042	tundra/alpine tundra	18	MS_HF	112	MS_HF	0.05	AA_CV	68	MS_HF	24.8	MS_HF
03AK03SC	7/17/99	15	25	15	mid	cm	NA	poorly defined	NAD27	64.37413	-144.21433	tundra/alpine tundra	24	MS_HF	100	MS_HF	0.04	AA_CV	41.4	MS_HF	18.6	MS_HF
03AK05SC	7/17/99	15	25	15	mid	cm	NA	poorly defined	NAD27	64.36482	-144.2372	tundra/alpine tundra	25	MS_HF	102	MS_HF	0.04	AA_CV	31.3	MS_HF	24.2	MS_HF
03AK06SC	7/18/99	15	25	15	mid	cm	NA	poorly defined	NAD27	64.3563	-144.24728	tundra/alpine tundra	16	MS_HF	97.3	MS_HF	0.02	AA_CV	38.8	MS_HF	16.4	MS_HF
03AK07SC	7/18/99	15	25	15	mid	cm	NA	poorly defined	NAD27	64.349	-144.26187	tundra/alpine tundra	770	MS_HF	97.5	MS_HF	0.03	AA_CV	39.4	MS_HF	18.1	MS_HF
03AK08SC	7/18/99	15	25	15	mid	cm	NA	poorly defined	NAD27	64.3465	-144.28728	tundra/alpine tundra	19	MS_HF	104	MS_HF	0.05	AA_CV	28.5	MS_HF	16	MS_HF
03AK15SC	7/20/99	15	25	15	mid	cm	NA	poorly defined	NAD27	64.37135	-144.20402	tundra/alpine tundra	20	MS_HF	105	MS_HF	0.03	AA_CV	32.8	MS_HF	21.2	MS_HF
UGB3	8/3/01	0.5	1	15.24	mid	ft	NA	NA	NA	57.40479	-157.45968	surface	4.1	AA_HG_ST	13	AES_HF	0.19	AA_CV	3	AES_HF	-4	AES_HF
NBE6	NA	6	NA	15.24	mid	in	NA	NA	NA	58.82632	-155.89648	surface	7.4	AA_HG_ST	34	AES_HF	0.04	AA_CV	14	AES_HF	6	AES_HF
1055	8/14/95	6	NA	15.24	mid	in	Traverse 5; +110W	NA	NA	62.0418	-160.99447	tundra/alpine tundra	18	AES_AR	51	AES_AR	0.03	AA_CV	32	AES_AR	26	AES_AR
1059	8/14/95	6	9	15.24	mid	in	Traverse 5; +20W	NA	NA	62.04182	-160.99382	tundra/alpine tundra	34	AES_AR	51	AES_AR	0.13	AA_CV	39	AES_AR	16	AES_AR
1060	8/14/95	6	9	15.24	mid	in	Traverse 5; +00W	NA	NA	62.0418	-160.99347	tundra/alpine tundra	28	AES_AR	58	AES_AR	0.1	AA_CV	41	AES_AR	14	AES_AR
1062	8/14/95	6	12	15.24	mid	in	Traverse 5; +50E	NA	NA	62.04182	-160.99311	tundra/alpine tundra	24	AES_AR	56	AES_AR	0.1	AA_CV	38	AES_AR	18	AES_AR
1063	8/14/95	6	NA	15.24	mid	in	Traverse 5; +25E	NA	NA	62.0418	-160.99329	tundra/alpine tundra	34	AES_AR	37	AES_AR	0.12	AA_CV	26	AES_AR	18	AES_AR
1065	8/15/95	6	NA	15.24	mid	in	Traverse 6; +40N40W	NA	NA	62.03888	-161.01857	tundra/alpine tundra	128	AES_AR	63	AES_AR	0.06	AA_CV	44	AES_AR	62	AES_AR
1107	8/21/95	6	NA	15.24	mid	in	Traverse 8; 00N72E	NA	NA	62.06515	-160.9642	tundra/alpine tundra	64	AES_AR	34	AES_AR	0.24	AA_CV	27	AES_AR	20	AES_AR
01AK01SC	7/1/01	20	NA	20	mid	cm	NA	poorly defined	NAD27	64.3568	-144.6101	forest/scattered timberland	8.2	AA_HG_ST	70	MS_HF	0.02	AA_CV	24	MS_HF	19	MS_HF
01AK02SC	7/1/01	20	NA	20	mid	cm	NA	poorly defined	NAD27	64.3573	-144.6066	forest/scattered timberland	25.9	AA_HG_ST	80	MS_HF	0.04	AA_CV	29	MS_HF	20	MS_HF
01AK03SC	7/1/01	20	NA	20	mid	cm	NA	poorly defined	NAD27	64.3557	-144.6089	forest/scattered timberland	26	AA_HG_ST	68	MS_HF	0.02	AA_CV	22	MS_HF	20	MS_HF
01AK04SC	7/1/01	20	NA	20	mid	cm	NA	poorly defined	NAD27	64.4344	-144.679	forest/scattered timberland	62.3	AA_HG_ST	80	MS_HF	0.02	AA_CV	36	MS_HF	36	MS_HF
01AK05SC	7/1/01	20	NA	20	mid	cm	NA	poorly defined	NAD27	64.4331	-144.6801	forest/scattered timberland	33.1	AA_HG_ST	94	MS_HF	0.02	AA_CV	34	MS_HF	17	MS_HF
01AK06SC	7/1/01	20	NA	20	mid	cm	NA	poorly defined	NAD27	64.4478	-144.698	forest/scattered timberland	30.8	AA_HG_ST	83	MS_HF	0.03	AA_CV	30	MS_HF	23	MS_HF
01AK07SC	7/1/01	20	NA	20	mid	cm	NA	poorly defined	NAD27	64.4828	-144.7464	forest/scattered timberland	41.5	AA_HG_ST	67	MS_HF	0.02	AA_CV	21	MS_HF	18	MS_HF
01AK08SC-1	7/1/01	20	NA	20	mid	cm	NA	poorly defined	NAD27	64.423	-144.5669	forest/scattered timberland	50.5	AA_HG_ST	97	MS_HF	-0.02	AA_CV	38	MS_HF	16	MS_HF
01AK08SC-2	7/1/01	20	NA	20	mid	cm	NA	poorly defined	NAD27	64.423	-144.5669	forest/scattered timberland	208	AA_HG_ST	93	MS_HF	0.06	AA_CV	39	MS_HF	19	MS_HF
01AK10SC	7/1/01	20	NA	20	mid	cm	NA	poorly defined	NAD27	64.436	-144.5379	forest/scattered timberland	171	AA_HG_ST	90	MS_HF	0.02	AA_CV	55	MS_HF	15	MS_HF
01AK11SC	7/1/01	20	NA	20	mid	cm	NA	poorly defined	NAD27	64.4383	-144.5361	forest/scattered timberland	27.6	AA_HG_ST	130	MS_HF	0.03	AA_CV	32	MS_HF	17	MS_HF
01AK12SC	7/1/01	20	NA	20	mid	cm	NA	poorly defined	NAD27	64.3437	-144.6919	forest/scattered timberland	12	AA_HG_ST	78	MS_HF	0.06	AA_CV	23	MS_HF	19	MS_HF
01AK13SC	7/1/01	20	NA	20	mid	cm	NA	poorly defined	NAD27	64.3424	-144.5252	forest/scattered timberland	8.4	AA_HG_ST	43	MS_HF	-0.02	AA_CV	13	MS_HF	18	MS_HF
01AK14SC	7/1/01	20	NA	20	mid	cm	NA	poorly defined	NAD27	64.3304	-144.938	forest/scattered timberland	7.3	AA_HG_ST	84	MS_HF	0.02	AA_CV	29	MS_HF	13	MS_HF
01AK15SC	7/1/01	20	NA	20	mid	cm	NA	poorly defined	NAD27	64.3314	-144.943	forest/scattered timberland	6.9	AA_HG_ST	280	MS_HF	0.03	AA_CV	86	MS_HF	11	MS_HF
01AK16SC-1	7/1/01	20	NA	20	mid	cm	NA	poorly defined	NAD27	64.4172	-144.5299	forest/scattered timberland	284	AA_HG_ST	91	MS_HF	0.04	AA_CV	37	MS_HF	28	MS_HF
01AK17SC-2	7/1/01	20	NA	20	mid	cm	NA	poorly defined	NAD27	64.4176	-144.5309	forest/scattered timberland	227	AA_HG_ST	80	MS_HF	0.05	AA_CV	28	MS_HF	47	MS_HF
01AK18SC	7/1/01	20	NA	20	mid	cm	NA	poorly defined	NAD27	64.4686	-144.563	forest/scattered timberland	6.6	AA_HG_ST	22	MS_HF	0.02	AA_CV	9.5	MS_HF	19	MS_HF
01AK19SC	7/1/01	20	NA	20	mid	cm	NA	poorly defined	NAD27	64.5101	-144.6847	forest/scattered timberland	4.9	AA_HG_ST	56	MS_HF	-0.02	AA_CV	20	MS_HF	16	MS_HF
01AK20SC	7/1/01	20	NA	20	mid	cm	NA	poorly defined	NAD27	64.3636	-144.9372	forest/scattered timberland	7	AA_HG_ST	78	MS_HF	-0.02	AA_CV	28	MS_HF	14	MS_HF
01AK21SC	7/1/01	20	NA	20	mid	cm	NA	poorly defined	NAD27	64.3684	-144.9281	forest/scattered timberland	4.5	AA_HG_ST	87	MS_HF	-0.02	AA_CV	39	MS_HF	14	MS_HF
01AK22SC	7/1/01	20	NA	20	mid	cm	NA	poorly defined	NAD27	64.3652	-144.7983	forest/scattered timberland	10	AA_HG_ST	89	MS_HF	0.04	AA_CV	35	MS_HF	15	MS_HF
01AK23SC	7/1/01	20	NA	20	mid	cm	NA	poorly defined	NAD27	64.3045	-141.9793	forest/scattered timberland	9.5	AA_HG_ST	64	MS_HF	0.02	AA_CV	18	MS_HF	15	MS_HF
01AK24SC	7/1/01	20	NA	20	mid	cm	NA	poorly defined	NAD27	64.2713	-141.9049	forest/scattered timberland	6.9	AA_HG_ST	41	MS_HF	-0.02	AA_CV	15	MS_HF	14	MS_HF
01AK25/>3	7/1/01	20	NA	20	mid	cm	NA	poorly defined	NAD27	64.2414	-141.7593	forest/scattered timberland	5.5	AA_HG_ST	78	MS_HF	0.05	AA_CV	33	MS_HF	8.3	MS_HF
01AK26/>3	7/1/01	20	NA	20	mid	cm	NA	poorly defined	NAD27	64.2415	-141.76	forest/scattered timberland	6.9	AA_HG_ST	130	MS_HF	0.04	AA_CV	53	MS_HF	9	MS_HF
01AK27/>3	7/1/01	20	NA	20	mid	cm	NA	poorly defined	NAD27	64.2415	-141.7602	forest/scattered timberland	5	AA_HG_ST	120	MS_HF	0.05	AA_CV	45	MS_HF	8.3	MS_HF
JC01AK01C	7/1/01	20	NA	20	mid	cm	NA	poorly defined	NAD27	64.6087	-141.3042	forest/scattered timberland	7.6	AA_HG_ST	52	MS_HF	0.03	AA_CV	20	MS_HF	8.8	MS_HF
JC01AK02C	7/1/01	20	NA	20	mid	cm	NA	poorly defined	NAD27	64.35	-141.3928	forest/scattered timberland	8.3	AA_HG_ST	70	MS_HF	0.03	AA_CV	31	MS_HF	13	MS_HF
00EB809SO	8/2/00	20	40	20	mid	cm	tailings/calcines area, 20-40 cm	NA	WGS84	61.76028	-157.3125	mine tailings	8130	AA_HG_ST	115	AES_HF	1270	AA_CV	57	AES_HF	99	AES_HF
DVS7-02	NA	9	11	22.86	mid	in	NA	NA	NA	65	-162.25	tundra/alpine tundra	30	AES_HF	78	AES_HF	NA	NA	24	AES_HF	33	AES_HF
C03AK19C2	7/20/99	25	NA	25	mid	cm	NA	poorly defined	NAD27	64.5712	-146.75113	tundra/alpine tundra	4.2	MS_HF	9.8	MS_HF	-0.02	AA_CV	6.5	MS_HF	23.2	MS_HF
99EB708SO	7/8/99	11	18	27.94	mid	in	below tailings area, 11-18 inches	NA	WGS84	61.75636	-157.30714	shrub covered	4590	AA_HG_ST	256	AES_HF	256	AA_CV	57	AES_HF	86	AES_HF
07AK009B1	8/14/07	30	40	30	mid	cm	NA	NA	WGS84	69.56519	-148.62457	tundra/alpine tundra	4	MS_HF	36	AES_HF	0.02	AA_CV	21.6	AES_HF	6.4	MS_HF
1101	8/21/95	1	1.5	30.48	mid	ft	Traverse 8; +300N72E	NA	NA	62.06559	-160.96145	tundra/alpine tundra	10	AES_AR	11	AES_AR	0.09	AA_CV	6	AES_AR	6	AES_AR
1106	8/21/95	1	NA	30.48	mid	ft	Traverse 8; +50N72E	NA	NA	62.06521	-160.96366	tundra/alpine tundra	20	AES_AR	20	AES_AR	0.13	AA_CV	14	AES_AR	10	AES_AR
1132	8/1/95	1	NA	30.48	mid	ft	Traverse 8; +50N72E	NA	NA	62.06521	-160.96366	tundra/alpine tundra	12	AES_AR	21	AES_AR	0.11	AA_CV	14	AES_AR	10	AES_AR
99EB703SO	7/8/99	12	24	30.48	mid	in	surface mined area near collapsed retort, 12-24 inches	NA	WGS84	61.75676	-157.3089	shrub covered	1350	AA_HG_ST	89	AES_HF	224	AA_CV	62	AES_HF	18	AES_HF
99EB710SO	7/9/99	12	26	30.48	mid	in	tailings/calcines 12-26 inches	NA	WGS84	61.75611	-157.30748	mine tailings	5490	AA_HG_ST	120	AES_HF	890	AA_CV	30	AES_HF	17	AES_HF
1056	8/14/95	12	NA	30.48	mid	in	Traverse 5; +90W	NA	NA	62.0418	-160.99435	tundra/alpine tundra	22	AES_AR	31	AES_AR	0.1	AA_CV	21	AES_AR	38	AES_AR
1058	8/14/95	12	NA	30.48	mid	in	Traverse 5; +50W	NA	NA	62.04182	-160.99401	tundra/alpine tundra	12	AES_AR	37	AES_AR	0.06	AA_CV	30	AES_AR	16	AES_AR
00EB820SO	8/4/00	1.5	3	45.72	deep	ft	retort, HLA RT/1.5-3 feet	NA	WGS84	61.7558	-157.3072	mine tailings	4340	AA_HG_ST	102	AES_HF	1950	AA_CV	75	AES_HF	61	AES_HF
1035	8/12/95	1.5	2	45.72	deep	ft	Traverse 3; +150S45W	NA	NA	62.06119	-160.99102	tundra/alpine tundra	8	AES_AR	31	AES_AR	0.06	AA_CV	27	AES_AR	8	AES_AR
1041	8/12/95	1.5	2	45.72	deep	ft	Traverse 3; -200S45W	NA	NA	62.06182	-160.98991	tundra/alpine tundra	4	AES_AR	32	AES_AR	0.05	AA_CV	27	AES_AR	12	AES_AR
1048	8/13/95	1.5	2	45.72	deep	ft	Traverse 4; -300S35E	NA	NA	62.06191	-160.9919	tundra/alpine tundra	28	AES_AR	25	AES_AR	0.06	AA_CV	19	AES_AR	20	AES_AR
1050	8/13/95	1.5	2	45.72	deep	ft	Traverse 4; -200S45E	NA	NA	62.06172	-160.99145	tundra/alpine tundra	6	AES_AR	34	AES_AR	0.11	AA_CV	21	AES_AR	8	AES_AR
1051	8/13/95	1.5	2	45.72	deep	ft	Traverse 4; -150S45E	NA	NA	62.06163	-160.99121	tundra/alpine tundra	6	AES_AR	27	AES_AR	0.07	AA_CV	15	AES_AR	8	AES_AR
1052	8/13/95	1.5	2	45.72	deep	ft	Traverse 4; -100S45E	NA	NA	62.06153	-160.99099	tundra/alpine tundra	12	AES_AR	35	AES_AR	0.1	AA_CV	22	AES_AR	8	AES_AR
1053	8/13/95	1.5	2	45.72	deep	ft	Traverse 4; -50S45E	NA	NA	62.06137	-160.99075	tundra/alpine tundra	18	AES_AR	37	AES_AR	0.67	AA_CV	29	AES_AR	10	AES_AR
1071	8/15/95	1.5	NA	45.72	deep	ft	Traverse 6; -60N40W	NA	NA	62.03848	-161.01787	tundra/alpine tundra	186	AES_AR	63	AES_AR	0.08	AA_CV	45	AES_AR	56	AES_AR
1102	8/21/95	1.5	NA	45.72	deep	ft	Traverse 8; +200N72E	NA	NA	62.0655	-160.96204	tundra/alpine tundra	8	AES_AR	27	AES_AR	0.06	AA_CV	15	AES_AR	8	AES_AR
1103	8/21/95	1.5	NA	45.72	deep	ft	Traverse 8; +150N72E	NA	NA	62.0654	-160.96256	tundra/alpine tundra	6	AES_AR	15	AES_AR	0.08	AA_CV	13	AES_AR	4	AES_AR
1104	8/21/95	1.5	NA	45.72	deep	ft	Traverse 8; +100N72E	NA	NA	62.06531	-160.9631	tundra/alpine tundra	10	AES_AR	24	AES_AR	0.09	AA_CV	13	AES_AR	8	AES_AR
DVS10-02	NA	18	24	45.72	deep	in	NA	NA	NA	65	-162.25	tundra/alpine tundra	30	AES_HF	180	AES_HF	NA	NA	67	AES_HF	21	AES_HF
1108	8/22/95	18	NA	45.72	deep	in	Traverse 9; 00N63E	NA	NA	62.06414	-160.97641	tundra/alpine tundra	34	AES_AR	72	AES_AR	0.94	AA_CV	34	AES_AR	32	AES_AR
DVS7-03	NA	19	20	48.26	deep	in	NA	NA	NA	65	-162.25	tundra/alpine tundra	70	AES_HF	22	AES_HF	NA	NA	13	AES_HF	35	AES_HF
1012	8/10/95	2	2.5	60.96	deep	ft	Traverse 2; +1400W	NA	NA	62.05567	-161.01598	tundra/alpine tundra	2	AES_AR	41	AES_AR	0.07	AA_CV	30	AES_AR	8	AES_AR
1013	8/10/95	2	2.5	60.96	deep	ft	Traverse 2; +1300W	NA	NA	62.05582	-161.01541	tundra/alpine tundra	1	AES_AR	28	AES_AR	0.06	AA_CV	22	AES_AR	6	AES_AR
1014	8/11/95	2	2.5	60.96	deep	ft	Traverse 2; +1200W	NA	NA	62.05592	-161.01483	tundra/alpine tundra	1	AES_AR	22	AES_AR	0.05	AA_CV	18	AES_AR	8	AES_AR
1015	8/10/95	2	2.5	60.96	deep	ft	Traverse 2; +1100W	NA	NA	62.056	-161.01428	tundra/alpine tundra	1	AES_AR	29	AES_AR	0.06	AA_CV	23	AES_AR	12	AES_AR
1016	8/10/95	2	2.5	60.96	deep	ft	Traverse 2; +1000W	NA	NA	62.05612	-161.01368	tundra/alpine tundra	1	AES_AR	20	AES_AR	0.07	AA_CV	17	AES_AR	8	AES_AR
1017	8/10/95	2	2.5	60.96	deep	ft	Traverse 2; +900W	NA	NA	62.05625	-161.01308	tundra/alpine tundra	12	AES_AR	28	AES_AR	0.05	AA_CV	22	AES_AR	8	AES_AR
1019	8/10/95	2	2.5	60.96	deep	ft	Traverse 2; +700W	NA	NA	62.05647	-161.01203	tundra/alpine tundra	8	AES_AR	31	AES_AR	0.06	AA_CV	24	AES_AR	8	AES_AR
1021	8/10/95	2	2.5	60.96	deep	ft	Traverse 2; +500W	NA	NA	62.0567	-161.01088	tundra/alpine tundra	1	AES_AR	24	AES_AR	0.05	AA_CV	18	AES_AR	8	AES_AR
1022	8/10/95	2	2.5	60.96	deep	ft	Traverse 2; +400W	NA	NA	62.05682	-161.01033	tundra/alpine tundra	1	AES_AR	12	AES_AR	0.07	AA_CV	10	AES_AR	4	AES_AR
1023	8/10/95	2	2.5	60.96	deep	ft	Traverse 2; +300W	NA	NA	62.0569	-161.00976	tundra/alpine tundra	12	AES_AR	39	AES_AR	0.05	AA_CV	30	AES_AR	8	AES_AR
1024	8/10/95	2	2.5	60.96	deep	ft	Traverse 2; +200W	NA	NA	62.05702	-161.00916	tundra/alpine tundra	8	AES_AR	22	AES_AR	0.51	AA_CV	14	AES_AR	8	AES_AR
1025	8/10/95	2	2.5	60.96	deep	ft	Traverse 2; +100W	NA	NA	62.05712	-161.00861	tundra/alpine tundra	12	AES_AR	37	AES_AR	0.06	AA_CV	30	AES_AR	10	AES_AR
1034	8/12/95	2	NA	60.96	deep	ft	Traverse 3; +200S45W	NA	NA	62.06108	-160.99119	tundra/alpine tundra	12	AES_AR	37	AES_AR	0.06	AA_CV	30	AES_AR	8	AES_AR
1036	8/12/95	2	NA	60.96	deep	ft	Traverse 3; +100S45W	NA	NA	62.06129	-160.99083	tundra/alpine tundra	4	AES_AR	32	AES_AR	0.07	AA_CV	23	AES_AR	10	AES_AR
1037	8/12/95	2	2.5	60.96	deep	ft	Traverse 3; +50S45W	NA	NA	62.06139	-160.99062	tundra/alpine tundra	1	AES_AR	31	AES_AR	0.06	AA_CV	20	AES_AR	10	AES_AR
1040	8/12/95	2	NA	60.96	deep	ft	Traverse 3; -100S45W	NA	NA	62.06169	-160.99011	tundra/alpine tundra	12	AES_AR	29	AES_AR	0.05	AA_CV	16	AES_AR	8	AES_AR
1042	8/14/95	2	NA	60.96	deep	ft	Traverse 4; +400S45E	NA	NA	62.06054	-160.989	tundra/alpine tundra	8	AES_AR	37	AES_AR	0.14	AA_CV	29	AES_AR	12	AES_AR
1044	8/14/95	2	NA	60.96	deep	ft	Traverse 4; +200S45E	NA	NA	62.06094	-160.98969	tundra/alpine tundra	4	AES_AR	23	AES_AR	0.05	AA_CV	20	AES_AR	6	AES_AR
1045	8/13/95	2	NA	60.96	deep	ft	Traverse 4; +150S45E	NA	NA	62.06105	-160.98993	tundra/alpine tundra	1	AES_AR	18	AES_AR	0.06	AA_CV	10	AES_AR	4	AES_AR
1049	8/13/95	2	NA	60.96	deep	ft	Traverse 4; -250S45E	NA	NA	62.06187	-160.99169	tundra/alpine tundra	12	AES_AR	36	AES_AR	0.08	AA_CV	22	AES_AR	10	AES_AR
1067	8/15/95	2	NA	60.96	deep	ft	Traverse 6; +150N40W	NA	NA	62.03912	-161.019	tundra/alpine tundra	4	AES_AR	5	AES_AR	0.05	AA_CV	7	AES_AR	2	AES_AR
1068	8/15/95	2	NA	60.96	deep	ft	Traverse 6; +200N40W	NA	NA	62.0392	-161.01915	tundra/alpine tundra	6	AES_AR	23	AES_AR	0.07	AA_CV	18	AES_AR	6	AES_AR
1069	8/15/95	2	NA	60.96	deep	ft	Traverse 6; -30N40W	NA	NA	62.03865	-161.01819	tundra/alpine tundra	196	AES_AR	68	AES_AR	0.08	AA_CV	43	AES_AR	64	AES_AR
1076	8/21/95	2	NA	60.96	deep	ft	Traverse 7; +300N50W	NA	NA	62.06566	-160.96769	tundra/alpine tundra	2	AES_AR	27	AES_AR	0.05	AA_CV	19	AES_AR	8	AES_AR
1114	8/22/95	2	NA	60.96	deep	ft	Traverse 9; +100S63W	NA	NA	62.06419	-160.97587	tundra/alpine tundra	22	AES_AR	64	AES_AR	0.06	AA_CV	43	AES_AR	36	AES_AR
1001	8/9/95	2.5	NA	76.2	deep	ft	Traverse 1; +1000S45W	NA	NA	62.05725	-161.00823	tundra/alpine tundra	8	AES_AR	33	AES_AR	0.08	AA_CV	32	AES_AR	8	AES_AR
1002	8/9/95	2.5	NA	76.2	deep	ft	Traverse 1; +900S45W	NA	NA	62.05742	-161.00783	tundra/alpine tundra	10	AES_AR	23	AES_AR	0.08	AA_CV	24	AES_AR	6	AES_AR
1003	8/9/95	2.5	NA	76.2	deep	ft	Traverse 1; +800S45W	NA	NA	62.05762	-161.00741	tundra/alpine tundra	12	AES_AR	34	AES_AR	0.06	AA_CV	27	AES_AR	8	AES_AR
1005	8/9/95	2.5	NA	76.2	deep	ft	Traverse 1; +600S45W	NA	NA	62.05807	-161.00661	tundra/alpine tundra	2	AES_AR	27	AES_AR	0.05	AA_CV	20	AES_AR	8	AES_AR
1006	8/9/95	2.5	NA	76.2	deep	ft	Traverse 1; +500S45W	NA	NA	62.05827	-161.00616	tundra/alpine tundra	10	AES_AR	32	AES_AR	0.05	AA_CV	22	AES_AR	8	AES_AR
1007	8/9/95	2.5	NA	76.2	deep	ft	Traverse 1; +400S45W	NA	NA	62.0585	-161.00573	tundra/alpine tundra	8	AES_AR	30	AES_AR	0.05	AA_CV	22	AES_AR	8	AES_AR
1008	8/9/95	2.5	NA	76.2	deep	ft	Traverse 1; +300S45W	NA	NA	62.05872	-161.00531	tundra/alpine tundra	6	AES_AR	31	AES_AR	0.06	AA_CV	20	AES_AR	8	AES_AR
1112	8/22/95	2.5	3	76.2	deep	ft	Traverse 9; +300S63W	NA	NA	62.06396	-160.97763	tundra/alpine tundra	14	AES_AR	48	AES_AR	0.07	AA_CV	30	AES_AR	16	AES_AR
1136	8/1/95	2.5	3	76.2	deep	ft	Traverse 9; +300S63W	NA	NA	62.06396	-160.97763	tundra/alpine tundra	10	AES_AR	47	AES_AR	0.06	AA_CV	29	AES_AR	16	AES_AR
1129	8/23/95	30	NA	76.2	deep	in	Traverse 11; +100N63E	NA	NA	62.0631	-160.9742	tundra/alpine tundra	10	AES_AR	38	AES_AR	0.04	AA_CV	28	AES_AR	12	AES_AR
BEB5	8/2/01	3	4	91.44	deep	ft	NA	NA	NA	60.79192	-161.63857	surface	20.8	AA_HG_ST	76	AES_HF	0.07	AA_CV	38	AES_HF	16	AES_HF
1087	8/21/95	3	NA	91.44	deep	ft	Traverse 7; +700S40E	NA	NA	62.06337	-160.96356	tundra/alpine tundra	16	AES_AR	38	AES_AR	0.06	AA_CV	20	AES_AR	14	AES_AR
1088a	8/21/95	3	NA	91.44	deep	ft	Traverse 7; +800S40E	NA	NA	62.06313	-160.96312	tundra/alpine tundra	16	AES_AR	33	AES_AR	0.09	AA_CV	19	AES_AR	20	AES_AR
1089	8/21/95	3	NA	91.44	deep	ft	Traverse 7; +900S40E	NA	NA	62.06291	-160.96273	tundra/alpine tundra	12	AES_AR	31	AES_AR	0.06	AA_CV	26	AES_AR	14	AES_AR
1111	8/22/95	3	NA	91.44	deep	ft	Traverse 9; +400S63W	NA	NA	62.06388	-160.97823	tundra/alpine tundra	20	AES_AR	55	AES_AR	0.05	AA_CV	33	AES_AR	22	AES_AR
DVS10-03	NA	36	NA	91.44	deep	in	NA	NA	NA	65	-162.25	tundra/alpine tundra	40	AES_HF	98	AES_HF	NA	NA	32	AES_HF	31	AES_HF
DVS7-04	NA	37	38	93.98	deep	in	NA	NA	NA	65	-162.25	tundra/alpine tundra	10	AES_HF	-1	AES_HF	NA	NA	3	AES_HF	29	AES_HF
1109	8/22/95	3.5	NA	106.68	deep	ft	Traverse 9; +600S63W	NA	NA	62.06369	-160.97947	tundra/alpine tundra	6	AES_AR	36	AES_AR	0.04	AA_CV	26	AES_AR	8	AES_AR
1083	8/21/95	42	NA	106.68	deep	in	Traverse 7; +300S40E	NA	NA	62.06422	-160.96508	tundra/alpine tundra	6	AES_AR	23	AES_AR	0.05	AA_CV	15	AES_AR	6	AES_AR
1082	8/21/95	47	NA	119.38	deep	in	Traverse 7; +200S40E	NA	NA	62.06444	-160.96545	tundra/alpine tundra	8	AES_AR	41	AES_AR	0.05	AA_CV	25	AES_AR	8	AES_AR
1080	8/21/95	4	NA	121.92	deep	ft	Traverse 7; 00S40E	NA	NA	62.06487	-160.96625	tundra/alpine tundra	8	AES_AR	62	AES_AR	0.05	AA_CV	36	AES_AR	30	AES_AR
DVS7-05	NA	48	51	121.92	deep	in	NA	NA	NA	65	-162.25	tundra/alpine tundra	-10	AES_HF	-1	AES_HF	NA	NA	2	AES_HF	34	AES_HF
DVS10-04	NA	54	56	137.16	deep	in	NA	NA	NA	65	-162.25	tundra/alpine tundra	30	AES_HF	120	AES_HF	NA	NA	40	AES_HF	38	AES_HF
DVS7-06	NA	56	58	142.24	deep	in	NA	NA	NA	65	-162.25	tundra/alpine tundra	10	AES_HF	-1	AES_HF	NA	NA	4	AES_HF	24	AES_HF
00EB817SO	8/4/00	5	6.5	152.4	deep	ft	retort, HLA RT/5-6.5 feet	NA	WGS84	61.7558	-157.3072	mine tailings	589	AA_HG_ST	79	AES_HF	141	AA_CV	82	AES_HF	19	AES_HF
DVS7-07	NA	71	73	180.34	deep	in	NA	NA	NA	65	-162.25	tundra/alpine tundra	120	AES_HF	-1	AES_HF	NA	NA	7	AES_HF	28	AES_HF
DVS10-05	NA	74	76	187.96	deep	in	NA	NA	NA	65	-162.25	tundra/alpine tundra	40	AES_HF	34	AES_HF	NA	NA	11	AES_HF	48	AES_HF
DVS7-08	NA	76	78	193.04	deep	in	NA	NA	NA	65	-162.25	tundra/alpine tundra	80	AES_HF	1	AES_HF	NA	NA	10	AES_HF	22	AES_HF
DVS10-06	NA	86	90	218.44	deep	in	NA	NA	NA	65	-162.25	tundra/alpine tundra	40	AES_HF	51	AES_HF	NA	NA	35	AES_HF	70	AES_HF
DVS7-09	NA	90	93	228.6	deep	in	NA	NA	NA	65	-162.25	tundra/alpine tundra	100	AES_HF	-1	AES_HF	NA	NA	6	AES_HF	31	AES_HF
DVS10-07	NA	114	116	289.56	deep	in	NA	NA	NA	65	-162.25	tundra/alpine tundra	20	AES_HF	29	AES_HF	NA	NA	4	AES_HF	41	AES_HF
DVS7-12	NA	125	NA	317.5	deep	in	NA	NA	NA	65	-162.25	tundra/alpine tundra	-10	AES_HF	-1	AES_HF	NA	NA	4	AES_HF	21	AES_HF
DVS10-09	NA	149	NA	378.46	deep	in	NA	NA	NA	65	-162.25	tundra/alpine tundra	30	AES_HF	24	AES_HF	NA	NA	39	AES_HF	88	AES_HF
DVS10-10	NA	168	NA	426.72	deep	in	NA	NA	NA	65	-162.25	tundra/alpine tundra	10	AES_HF	59	AES_HF	NA	NA	20	AES_HF	49	AES_HF
DVS10-11	NA	180	182	457.2	deep	in	NA	NA	NA	65	-162.25	tundra/alpine tundra	-10	AES_HF	55	AES_HF	NA	NA	15	AES_HF	25	AES_HF
DVS10-12	NA	192	NA	487.68	deep	in	NA	NA	NA	65	-162.25	tundra/alpine tundra	-10	AES_HF	14	AES_HF	NA	NA	5	AES_HF	56	AES_HF
DVS10-13	NA	206	208	523.24	deep	in	NA	NA	NA	65	-162.25	tundra/alpine tundra	10	AES_HF	39	AES_HF	NA	NA	14	AES_HF	41	AES_HF
DVS10-14	NA	233	235	591.82	deep	in	NA	NA	NA	65	-162.25	tundra/alpine tundra	10	AES_HF	42	AES_HF	NA	NA	12	AES_HF	55	AES_HF
